# Supplementary material for: Interleukin-17A is a potential therapeutic target predicted by proteomics for systemic sclerosis patients at high risk of pulmonary arterial hypertension
Source: Sci Rep. 2024 Nov 27;14:29484. doi: 10.1038/s41598-024-76987-6 (PMC11603215; doi:10.1038/s41598-024-76987-6)
Supplement: Supplementary file 2 — Supplementary Information 2. [file 41598_2024_76987_MOESM2_ESM.xlsx]

## Sheet: DEPs_Figure1B
Supplementary Table 2. Differentially expressed proteins in scleroderma patients at high risk for PAH.
OlinkID	Assay	UniProt	PAH_High_risk vs HC
			log2FC	P-value	Adj P-value
OID21391	KLK4	Q9Y5K2	1.76	6.52e-10	7.09e-09
OID21069	CGA	P01215	1.71	5.37e-10	6.13e-09
OID20251	GDF15	Q99988	1.67	1.81e-16	3.95e-14
OID20675	CXCL9	Q07325	1.63	9.02e-17	3.93e-14
OID21451	EDA2R	Q9HAV5	1.62	5.16e-14	4.3e-12
OID20258	REG3A	Q06141	1.61	3.47e-09	3.09e-08
OID20721	CKMT1A_CKMT1B	P12532	1.61	6.93e-07	2.14e-06
OID20203	RNASE3	P12724	1.6	0.00186	0.00156
OID20896	AGR2	O95994	1.54	8.04e-06	1.61e-05
OID21030	CCL19	Q99731	1.53	2.39e-05	3.99e-05
OID20940	CDCP1	Q9H5V8	1.48	4.39e-13	1.77e-11
OID21505	WFDC2	Q14508	1.48	4.48e-13	1.77e-11
OID20325	IGFBP2	P18065	1.42	5.51e-11	9.22e-10
OID20596	KRT19	P08727	1.42	1.28e-08	9.77e-08
OID21373	DEFB4A_DEFB4B	O15263	1.41	0.000471	0.000514
OID20125	NTproBNP	NTproBNP	1.4	0.000102	0.00014
OID20697	CXCL10	P02778	1.39	1.92e-14	2.09e-12
OID20638	LAMP3	Q9UQV4	1.33	3.04e-12	8.27e-11
OID21082	SIGLEC5	O15389	1.32	0.00298	0.00238
OID20610	CCL3	P10147	1.31	2.13e-08	1.42e-07
OID20541	MLN	P12872	1.25	1.18e-06	3.33e-06
OID20778	FABP1	P07148	1.25	1.44e-05	2.61e-05
OID20622	CXCL17	Q6UXB2	1.23	4.78e-13	1.77e-11
OID20787	TFF2	Q03403	1.23	5.16e-10	6.07e-09
OID20399	CHI3L1	P36222	1.22	3.19e-07	1.14e-06
OID21327	IL12A_IL12B	P29459_P29460	1.21	9.59e-05	0.000134
OID21218	SFTPA2	Q8IWL1	1.21	2.43e-11	4.6e-10
OID20049	NPPB	P16860	1.2	0.000102	0.00014
OID20981	TNFRSF10B	O14763	1.18	3.51e-12	8.99e-11
OID20916	PSG1	P11464	1.17	3.51e-05	5.51e-05
OID20695	CCL4	P13236	1.17	3.42e-08	2.13e-07
OID20653	TNFRSF4	P43489	1.17	1.65e-11	3.26e-10
OID20997	CXCL8	P10145	1.17	3.1e-06	7.32e-06
OID21422	HAVCR1	Q96D42	1.16	5.74e-06	1.22e-05
OID20723	SCGB3A2	Q96PL1	1.15	2.45e-05	4.05e-05
OID21430	CXCL8	P10145	1.14	5.2e-06	1.12e-05
OID20254	LTBP2	Q14767	1.13	2.81e-13	1.53e-11
OID20101	IL6	P05231	1.13	1.92e-06	4.9e-06
OID20731	TREM2	Q9NZC2	1.13	1.3e-09	1.28e-08
OID20784	REG4	Q9BYZ8	1.11	2.12e-07	8.44e-07
OID20153	CXCL8	P10145	1.11	8.93e-06	1.74e-05
OID20871	NEFL	P07196	1.11	1.64e-08	1.23e-07
OID21063	MSR1	P21757	1.1	4.88e-13	1.77e-11
OID21276	IL6	P05231	1.1	6.8e-07	2.13e-06
OID20911	IL6	P05231	1.1	3.69e-06	8.5e-06
OID21024	CXCL13	O43927	1.1	2.12e-07	8.44e-07
OID20395	CCL18	P55774	1.09	7.36e-08	3.52e-07
OID20631	CXCL8	P10145	1.08	8.36e-06	1.65e-05
OID20079	ACTA2	P62736	1.08	2.1e-10	3.15e-09
OID20495	IFNG	P01579	1.07	0.000144	0.000187
OID21042	CXCL11	O14625	1.07	1.08e-10	1.75e-09
OID21228	CLEC6A	Q6EIG7	1.07	5.11e-10	6.07e-09
OID20759	SPON1	Q9HCB6	1.07	4.23e-16	6.14e-14
OID20214	SFTPD	P35247	1.06	2e-05	3.46e-05
OID20886	ANXA10	Q9UJ72	1.06	0.00049	0.00053
OID20834	NOS3	P29474	1.02	4.61e-08	2.58e-07
OID20574	OSM	P13725	1.01	0.00129	0.00115
OID21154	TFF1	P04155	1	0.000126	0.000168
OID20563	IL6	P05231	1	2.85e-05	4.63e-05
OID20256	VWF	P04275	0.996	1.42e-06	3.88e-06
OID20274	PLA2G2A	P14555	0.993	0.000135	0.000176
OID21029	BST2	Q10589	0.968	4.37e-07	1.44e-06
OID21439	MMP12	P39900	0.957	3.69e-07	1.27e-06
OID20964	TNFRSF6B	O95407	0.95	7.3e-06	1.51e-05
OID21380	MSLN	Q13421	0.945	7.12e-08	3.44e-07
OID21224	NDUFS6	O75380	0.937	0.00102	0.000959
OID20856	BAX	Q07812	0.925	3.63e-05	5.65e-05
OID20414	EFEMP1	Q12805	0.917	1.56e-12	4.53e-11
OID20985	TNFRSF9	Q07011	0.914	6.92e-08	3.38e-07
OID21326	STX4	Q12846	0.91	0.000101	0.00014
OID20121	CCL27	Q9Y4X3	0.909	9.71e-05	0.000135
OID20799	SLC16A1	P53985	0.886	1.28e-07	5.7e-07
OID21158	IGFBP4	P22692	0.883	4.54e-06	1e-05
OID20378	CD14	P08571	0.882	4.22e-11	7.35e-10
OID20781	LGALS9	O00182	0.878	2.51e-10	3.65e-09
OID21296	KRT18	P05783	0.878	7.15e-05	0.000103
OID21410	DPY30	Q9C005	0.875	2.8e-06	6.82e-06
OID21287	AIFM1	O95831	0.871	0.000561	0.000586
OID20748	LGALS4	P56470	0.868	2.05e-10	3.15e-09
OID20970	LAYN	Q6UX15	0.861	1.3e-07	5.71e-07
OID20656	HGF	P14210	0.86	5.56e-13	1.86e-11
OID21214	SLAMF8	Q9P0V8	0.858	5.5e-10	6.13e-09
OID20609	CLEC4D	Q8WXI8	0.84	7.25e-06	1.5e-05
OID21527	CD27	P26842	0.835	2.9e-07	1.06e-06
OID20684	TIMP3	P35625	0.831	0.00156	0.00136
OID20786	AGRN	O00468	0.827	3.73e-07	1.27e-06
OID20671	CCL20	P78556	0.825	0.00149	0.0013
OID20523	CCL7	P80098	0.824	5.32e-07	1.72e-06
OID20863	NOS1	P29475	0.823	8.37e-08	3.88e-07
OID20247	PLAT	P00750	0.818	2.87e-05	4.65e-05
OID21144	VSIG4	Q9Y279	0.818	3.55e-07	1.24e-06
OID20764	PLAUR	Q03405	0.815	3.06e-10	4.19e-09
OID21097	SPINK1	P00995	0.812	8.88e-08	4.07e-07
OID21278	SF3B4	Q15427	0.81	3.48e-05	5.48e-05
OID20299	CCN3	P48745	0.81	1.18e-07	5.29e-07
OID20278	DPT	Q07507	0.806	8.61e-12	1.87e-10
OID20290	SELE	P16581	0.8	3.17e-07	1.14e-06
OID21482	TNFRSF12A	Q9NP84	0.795	4.77e-07	1.55e-06
OID21489	MDK	P21741	0.794	1.75e-09	1.66e-08
OID20726	ANGPTL2	Q9UKU9	0.794	9.37e-05	0.000133
OID21403	TRIAP1	O43715	0.793	1.18e-07	5.29e-07
OID20245	FABP4	P15090	0.791	3.01e-05	4.86e-05
OID21123	OGN	P20774	0.79	5.07e-06	1.1e-05
OID21408	HSPB6	O14558	0.79	2.13e-07	8.44e-07
OID20745	CCL17	Q92583	0.79	1.65e-06	4.38e-06
OID20967	TNFRSF10A	O00220	0.779	1.45e-11	3.01e-10
OID20308	BPIFB1	Q8TDL5	0.774	0.000134	0.000176
OID20368	THBS4	P35443	0.773	1.65e-07	6.79e-07
OID20509	SPINK4	O60575	0.771	2.39e-05	3.99e-05
OID20953	TNFSF14	O43557	0.769	0.000596	0.000617
OID20737	LAIR1	Q6GTX8	0.767	5.76e-09	4.92e-08
OID21049	TNFRSF8	P28908	0.766	2.43e-07	9.42e-07
OID20113	CTSH	P09668	0.766	9.47e-05	0.000134
OID20583	ANXA11	P50995	0.76	9.59e-05	0.000134
OID21084	WARS	P23381	0.76	5.87e-12	1.42e-10
OID20605	IL32	P24001	0.759	5.79e-08	3.03e-07
OID20937	FKBP5	Q13451	0.75	0.00141	0.00123
OID20887	HMOX2	P30519	0.749	1.36e-07	5.88e-07
OID20814	SLC27A4	Q6P1M0	0.749	0.00106	0.000987
OID21237	TNF	P01375	0.741	1.96e-08	1.39e-07
OID21040	CD74	P04233	0.736	5.67e-08	3.01e-07
OID21442	FXN	Q16595	0.735	0.000669	0.000673
OID21309	GRPEL1	Q9HAV7	0.733	5.3e-06	1.14e-05
OID20984	SFRP1	Q8N474	0.731	6.12e-08	3.09e-07
OID20690	SIGLEC1	Q9BZZ2	0.728	2.02e-08	1.39e-07
OID20724	CD40	P25942	0.728	7.54e-07	2.28e-06
OID20371	TFF3	Q07654	0.725	4.38e-10	5.44e-09
OID20175	GHRL	Q9UBU3	0.724	0.000944	0.000895
OID20674	CCL25	O15444	0.723	3.37e-07	1.19e-06
OID20394	ADA2	Q9NZK5	0.723	6.67e-09	5.59e-08
OID20732	MZB1	Q8WU39	0.722	4.04e-06	9.19e-06
OID20473	TNF	P01375	0.72	1.68e-08	1.24e-07
OID20429	LILRB4	Q8NHJ6	0.72	1.31e-06	3.6e-06
OID20532	HLA-E	P13747	0.718	1.56e-07	6.46e-07
OID21342	EPHA2	P29317	0.717	9.82e-06	1.9e-05
OID20966	CD274	Q9NZQ7	0.716	4.08e-08	2.43e-07
OID20765	CCL22	O00626	0.716	8.02e-06	1.61e-05
OID20914	CRTAM	O95727	0.715	4.19e-06	9.35e-06
OID20360	CD163	Q86VB7	0.715	2.88e-11	5.22e-10
OID20415	REG1A	P05451	0.712	0.000241	0.000295
OID20650	VEGFA	P15692	0.712	3.1e-08	1.98e-07
OID20795	IFNL1	Q8IU54	0.711	0.000113	0.000153
OID21137	HAVCR2	Q8TDQ0	0.71	1.98e-08	1.39e-07
OID20234	TYMP	P19971	0.708	1.47e-06	4.01e-06
OID20965	LAIR2	Q6ISS4	0.704	0.00097	0.000912
OID20462	SIT1	Q9Y3P8	0.697	7.02e-07	2.15e-06
OID21420	PVALB	P20472	0.696	0.0014	0.00122
OID21043	FABP5	Q01469	0.696	0.000211	0.00026
OID20971	SNCG	O76070	0.694	0.0006	0.000618
OID20411	ICAM1	P05362	0.687	7.28e-13	2.26e-11
OID20943	SCARB2	Q14108	0.685	1.53e-05	2.75e-05
OID20686	CCL21	O00585	0.685	2.59e-07	9.88e-07
OID20292	COL6A3	P12111	0.683	4.71e-07	1.54e-06
OID21294	ADGRG1	Q9Y653	0.678	5.24e-05	7.81e-05
OID20548	CEACAM21	Q3KPI0	0.678	1.3e-05	2.42e-05
OID20272	TNFSF13B	Q9Y275	0.677	8.45e-12	1.87e-10
OID21012	TXNDC5	Q8NBS9	0.675	1.68e-05	2.94e-05
OID20400	CST3	P01034	0.675	9.98e-10	1.03e-08
OID21196	KIR2DL3	P43628	0.675	0.0005	0.000539
OID20328	CCL15	Q16663	0.675	0.000655	0.000661
OID20672	MMP1	P03956	0.673	0.00118	0.00106
OID20276	CTSB	P07858	0.673	1.99e-05	3.46e-05
OID20483	PRDX3	P30048	0.67	0.000362	0.000414
OID20783	TNFRSF14	Q92956	0.669	7.17e-09	5.88e-08
OID20782	FSTL3	O95633	0.667	2.28e-07	8.94e-07
OID20597	PLXNA4	Q9HCM2	0.665	0.00121	0.00109
OID20848	TNF	P01375	0.664	1.56e-07	6.46e-07
OID20096	GZMH	P20718	0.662	0.000202	0.00025
OID21476	ATOX1	O00244	0.659	0.00041	0.000459
OID20688	SCGB1A1	P11684	0.659	0.000101	0.00014
OID20266	REG1B	P48304	0.658	0.000803	0.00078
OID21129	PILRA	Q9UKJ1	0.655	2.69e-05	4.39e-05
OID20236	IGFBP7	Q16270	0.654	9.15e-10	9.71e-09
OID20564	FCAR	P24071	0.654	8.06e-07	2.42e-06
OID20458	CXCL14	O95715	0.653	8.27e-06	1.64e-05
OID21368	CCN1	O00622	0.652	5.63e-08	3.01e-07
OID20788	CXCL3	P19876	0.651	0.000588	0.00061
OID21452	LTA4H	P09960	0.651	5.21e-06	1.12e-05
OID21048	SCARF2	Q96GP6	0.646	5.6e-08	3.01e-07
OID20540	BTN3A2	P78410	0.646	8.02e-09	6.47e-08
OID20771	CHRDL1	Q9BU40	0.644	3.96e-08	2.4e-07
OID21032	SUMF2	Q8NBJ7	0.643	3.43e-07	1.21e-06
OID20763	PRSS8	Q16651	0.639	7.92e-06	1.6e-05
OID20600	TGFA	P01135	0.636	1.03e-05	1.98e-05
OID20326	PI3	P19957	0.635	2.52e-05	4.14e-05
OID20739	SIRPB1	O00241	0.634	4.84e-06	1.06e-05
OID20297	SCARF1	Q14162	0.633	6.48e-07	2.04e-06
OID20095	GPR37	O15354	0.633	0.00171	0.00146
OID20294	CSTB	P04080	0.632	1.31e-05	2.42e-05
OID21469	CD300LF	Q8TDQ1	0.631	0.000612	0.000628
OID21381	VMO1	Q7Z5L0	0.631	0.00106	0.000988
OID20935	EFNA4	P52798	0.631	3.89e-07	1.31e-06
OID20348	IL18BP	O95998	0.63	4.62e-08	2.58e-07
OID20529	FCRL6	Q6DN72	0.63	0.000587	0.00061
OID20735	TNFRSF11B	O00300	0.629	1.76e-09	1.66e-08
OID21396	PDCD1	Q15116	0.624	0.000412	0.00046
OID20240	LDLR	P01130	0.623	2.38e-05	3.99e-05
OID20295	DLK1	P80370	0.623	0.000349	0.000402
OID20700	IL1RN	P18510	0.622	4.41e-06	9.78e-06
OID21004	CCL2	P13500	0.619	4.07e-07	1.36e-06
OID20673	PGF	P49763	0.618	5.27e-08	2.9e-07
OID20635	CD79B	P40259	0.618	0.000128	0.00017
OID20565	CD83	Q01151	0.617	3.27e-06	7.7e-06
OID21417	CA9	Q16790	0.616	1.46e-05	2.64e-05
OID20904	MAD1L1	Q9Y6D9	0.614	3.98e-05	6.08e-05
OID21449	CD5	P06127	0.614	3.7e-07	1.27e-06
OID20632	KLRD1	Q13241	0.614	6.96e-06	1.46e-05
OID20316	FAS	P25445	0.612	4.13e-10	5.29e-09
OID20666	IL12B	P29460	0.611	0.000944	0.000895
OID20691	F2R	P25116	0.606	3.66e-05	5.66e-05
OID20322	SPP1	P10451	0.606	0.000153	0.000196
OID20397	CD93	Q9NPY3	0.606	1.08e-06	3.1e-06
OID21501	CIAPIN1	Q6FI81	0.606	0.00198	0.00164
OID20999	ACVRL1	P37023	0.605	4.5e-08	2.58e-07
OID21145	TNFRSF1B	P20333	0.603	4.05e-06	9.19e-06
OID20205	NPDC1	Q9NQX5	0.602	2.67e-06	6.57e-06
OID21466	CCL8	P80075	0.602	3.77e-05	5.79e-05
OID20769	LAMA4	Q16363	0.601	8.25e-09	6.53e-08
OID21102	PIGR	P01833	0.599	2.23e-05	3.81e-05
OID20341	TCN2	P20062	0.598	1.38e-13	8.55e-12
OID20938	RSPO1	Q2MKA7	0.596	3.05e-06	7.28e-06
OID20427	IL1B	P01584	0.596	3.07e-06	7.3e-06
OID20599	CD70	P32970	0.595	2.77e-07	1.03e-06
OID21418	CD300E	Q496F6	0.595	0.000111	0.000151
OID21014	STC1	P52823	0.593	2.01e-07	8.17e-07
OID21529	FOLR1	P15328	0.593	1.74e-06	4.58e-06
OID21389	EBI3_IL27	Q14213_Q8NEV9	0.592	3.08e-10	4.19e-09
OID21461	SMOC1	Q9H4F8	0.592	2.21e-09	2.04e-08
OID20663	GZMA	P12544	0.592	0.000597	0.000617
OID21454	LEFTY2	O00292	0.592	0.000104	0.000142
OID20497	ENAH	Q8N8S7	0.59	2.49e-06	6.18e-06
OID20418	TIMP1	P01033	0.588	1.16e-09	1.18e-08
OID20460	WNT9A	O14904	0.588	1.94e-08	1.39e-07
OID20917	DRAXIN	Q8NBI3	0.586	7.74e-06	1.57e-05
OID21171	CEACAM5	P06731	0.586	0.000837	0.000808
OID20546	CCL26	Q9Y258	-0.594	4.18e-05	6.32e-05
OID20544	IKBKG	Q9Y6K9	-0.602	0.000392	0.000443
OID20543	PROK1	P58294	-0.608	0.00205	0.00169
OID20727	GAL	P22466	-0.628	6.86e-05	9.99e-05
OID21356	PFKFB2	O60825	-0.639	0.00116	0.00105
OID20052	CEBPB	P17676	-0.652	1.09e-06	3.11e-06
OID21405	CTSV	O60911	-0.695	6.08e-05	8.96e-05
OID20913	NMNAT1	Q9HAN9	-0.715	0.000417	0.000464
OID21325	DSG4	Q86SJ6	-0.748	2.11e-08	1.42e-07
OID21096	CA6	P23280	-0.76	4.14e-06	9.28e-06
OID20977	IPCEF1	Q8WWN9	-0.803	0.000138	0.00018
OID20182	SSC4D	Q8WTU2	-0.805	0.00186	0.00157
OID20961	NPM1	P06748	-0.813	0.000122	0.000163
OID20925	PAEP	P09466	-1.88	3.45e-05	5.46e-05
