# Supplementary material for: Interleukin-17A is a potential therapeutic target predicted by proteomics for systemic sclerosis patients at high risk of pulmonary arterial hypertension
Source: Sci Rep. 2024 Nov 27;14:29484. doi: 10.1038/s41598-024-76987-6 (PMC11603215; doi:10.1038/s41598-024-76987-6)
Supplement: Supplementary file 3 — Supplementary Information 3. [file 41598_2024_76987_MOESM3_ESM.xlsx]

## Sheet: DEPs_Supple_Figure2B
Supplementary Table 3. Differentially expressed proteins in scleroderma patients at low risk for PAH.
OlinkID	Assay	UniProt	PAH_Low_risk vs HC
			Fold change (log2)	p.value	q.value
OID20203	RNASE3	P12724	3.15	2.81e-05	0.00189
OID20721	CKMT1A_CKMT1B	P12532	1.88	3.63e-05	0.00217
OID20574	OSM	P13725	1.71	0.000175	0.0047
OID20183	OLR1	P78380	1.67	5.23e-05	0.00237
OID20610	CCL3	P10147	1.37	2.32e-05	0.00185
OID20596	KRT19	P08727	1.28	0.000159	0.0047
OID20251	GDF15	Q99988	1.24	1.58e-06	0.000221
OID20799	SLC16A1	P53985	1.23	2.49e-07	6.94e-05
OID20953	TNFSF14	O43557	1.2	0.000186	0.0047
OID21451	EDA2R	Q9HAV5	1.17	2.44e-05	0.00185
OID20686	CCL21	O00585	1.15	3.07e-09	2.57e-06
OID20695	CCL4	P13236	1.11	0.00015	0.0047
OID20653	TNFRSF4	P43489	1.07	4.74e-06	0.000565
OID20940	CDCP1	Q9H5V8	1.01	0.00014	0.0047
OID21218	SFTPA2	Q8IWL1	1.01	2.95e-05	0.00189
OID20290	SELE	P16581	0.976	9.23e-06	0.000857
OID20834	NOS3	P29474	0.961	0.000169	0.0047
OID20745	CCL17	Q92583	0.952	4.15e-05	0.00219
OID20697	CXCL10	P02778	0.937	5.45e-05	0.00237
OID20240	LDLR	P01130	0.85	5.3e-05	0.00237
OID20655	CCL13	Q99616	0.833	0.000182	0.0047
OID20656	HGF	P14210	0.789	6.72e-07	0.000112
OID20368	THBS4	P35443	0.765	0.000182	0.0047
OID20384	PCOLCE	Q15113	0.705	5.52e-06	0.000576
OID20427	IL1B	P01584	0.676	0.000163	0.0047
OID20759	SPON1	Q9HCB6	0.62	0.000163	0.0047
OID20241	CA4	P22748	-0.648	8.69e-09	3.63e-06
OID21325	DSG4	Q86SJ6	-0.754	4.19e-05	0.00219
