# Supplementary material for: Interleukin-17A is a potential therapeutic target predicted by proteomics for systemic sclerosis patients at high risk of pulmonary arterial hypertension
Source: Sci Rep. 2024 Nov 27;14:29484. doi: 10.1038/s41598-024-76987-6 (PMC11603215; doi:10.1038/s41598-024-76987-6)
Supplement: Supplementary file 4 — Supplementary Information 4. [file 41598_2024_76987_MOESM4_ESM.xlsx]

## Sheet: ROC_results_Figure2_164proteins
Supplementary Table 4. Proteins that correlated with FVC%/DLCO% ratio ≥ 1.6 or the presence of PAH.
OlinkID	Assay	UniProt	Correlation Analysis				ROC Analysis
			PAH_presence		PAH_at_risk		PAH_presence			PAH_at_risk
			Coefficient (R)	P.value	Coefficient (R)	P.value	AUC.PH	CI_lower.PH	CI_upper.PH	AUC	CI_lower	CI_upper
OID20251	GDF15	Q99988	0.567513	4.15485e-06	0.609185	1.38309e-11	0.911067	0.819022	1	0.860866	0.79048	0.931252
OID20759	SPON1	Q9HCB6	0.696461	1.78845e-09	0.640958	5.21487e-13	0.948617	0.864931	1	0.885525	0.822774	0.948276
OID20675	CXCL9	Q07325	0.363847	0.00539949	0.670592	1.70361e-14	0.749012	0.580528	0.917496	0.902366	0.842151	0.962581
OID20656	HGF	P14210	0.479641	0.000159911	0.522282	2.12237e-08	0.822134	0.655843	0.988426	0.810746	0.726945	0.894547
OID20697	CXCL10	P02778	0.234127	0.0796171	0.592483	6.72423e-11	0.646245	0.440222	0.852268	0.853649	0.781928	0.925369
OID21451	EDA2R	Q9HAV5	0.509495	5.17164e-05	0.57457	3.32547e-10	0.79249	0.605172	0.979808	0.852847	0.77898	0.926714
OID20940	CDCP1	Q9H5V8	0.381029	0.00345393	0.566773	6.47377e-10	0.762846	0.606549	0.919143	0.83761	0.761134	0.914086
OID20254	LTBP2	Q14767	0.536622	1.6856e-05	0.581558	1.80324e-10	0.849802	0.724445	0.97516	0.847634	0.774908	0.92036
OID20653	TNFRSF4	P43489	0.216298	0.106088	0.494038	1.51897e-07	0.646245	0.399893	0.892597	0.802727	0.711724	0.893729
OID21505	WFDC2	Q14508	0.503984	6.42075e-05	0.58456	1.3801e-10	0.851779	0.686217	1	0.831395	0.747853	0.914937
OID20341	TCN2	P20062	0.280074	0.0348502	0.619649	4.89465e-12	0.664032	0.432284	0.895779	0.886127	0.819301	0.952952
OID20414	EFEMP1	Q12805	0.631673	1.37182e-07	0.565236	7.36738e-10	0.907115	0.81132	1	0.832398	0.754842	0.909953
OID20411	ICAM1	P05362	0.266303	0.0452509	0.587322	1.07644e-10	0.658103	0.469241	0.846965	0.859262	0.787615	0.930909
OID21084	WARS	P23381	0.0953976	0.480255	0.54194	4.83375e-09	0.626482	0.416473	0.836491	0.830794	0.751872	0.909716
OID21218	SFTPA2	Q8IWL1	0.305197	0.0209704	0.505391	7.03494e-08	0.733202	0.58081	0.885593	0.790698	0.700743	0.880652
OID20981	TNFRSF10B	O14763	0.613873	3.8139e-07	0.55915	1.2214e-09	0.899209	0.801704	0.996715	0.85004	0.777472	0.922608
OID20622	CXCL17	Q6UXB2	0.307892	0.0198091	0.602228	2.70243e-11	0.689723	0.491163	0.888283	0.862871	0.793778	0.931964
OID20638	LAMP3	Q9UQV4	0.207765	0.120945	0.570466	4.73222e-10	0.664032	0.476775	0.851288	0.838412	0.759503	0.917322
OID21063	MSR1	P21757	0.457552	0.000345671	0.605806	1.91879e-11	0.77668	0.614581	0.938778	0.861668	0.791445	0.931891
OID20278	DPT	Q07507	0.328903	0.0124869	0.557017	1.45466e-09	0.731225	0.564689	0.897761	0.846431	0.770091	0.922772
OID20378	CD14	P08571	0.400283	0.00203395	0.526205	1.59159e-08	0.768775	0.627793	0.909756	0.831596	0.749445	0.913746
OID20967	TNFRSF10A	O00220	0.682843	4.87932e-09	0.556493	1.51818e-09	0.93083	0.850569	1	0.85405	0.783118	0.924982
OID20325	IGFBP2	P18065	0.494817	9.12695e-05	0.52217	2.13977e-08	0.871542	0.741961	1	0.806937	0.72292	0.890954
OID20764	PLAUR	Q03405	0.442268	0.000572008	0.49679	1.26363e-07	0.768775	0.585924	0.951625	0.798717	0.714143	0.883291
OID20748	LGALS4	P56470	0.483984	0.000136564	0.509295	5.36357e-08	0.86166	0.75891	0.96441	0.807739	0.722861	0.892617
OID21069	CGA	P01215	0.271173	0.0413149	0.484737	2.79614e-07	0.416996	0.206942	0.62705	0.753007	0.659158	0.846857
OID21081	NRP2	O60462	0.431131	0.000813749	0.457009	1.55488e-06	0.841897	0.720086	0.963708	0.796712	0.70973	0.883694
OID21391	KLK4	Q9Y5K2	0.402049	0.00193451	0.48738	2.35539e-07	0.77668	0.590174	0.963185	0.785886	0.695684	0.876088
OID20079	ACTA2	P62736	0.51168	4.74159e-05	0.527076	1.49238e-08	0.796443	0.614697	0.978189	0.811548	0.728685	0.89441
OID20316	FAS	P25445	0.579772	2.2895e-06	0.519498	2.59746e-08	0.826087	0.664122	0.988052	0.809543	0.727912	0.891174
OID20769	LAMA4	Q16363	0.379428	0.00360436	0.439744	4.20409e-06	0.714427	0.538454	0.8904	0.747594	0.652456	0.842732
OID20610	CCL3	P10147	0.207494	0.121442	0.404246	2.7596e-05	0.679842	0.510351	0.849333	0.779471	0.689442	0.869499
OID20272	TNFSF13B	Q9Y275	0.254995	0.0555822	0.604616	2.15123e-11	0.713439	0.529463	0.897415	0.868083	0.794712	0.941455
OID20360	CD163	Q86VB7	0.0729106	0.589896	0.581406	1.82764e-10	0.496047	0.270503	0.721592	0.847634	0.772383	0.922886
OID20781	LGALS9	O00182	0.375311	0.00401819	0.535455	7.95776e-09	0.762846	0.599107	0.926585	0.817763	0.733409	0.902116
OID20596	KRT19	P08727	0.15153	0.260507	0.431532	6.62215e-06	0.630435	0.446678	0.814191	0.765036	0.667551	0.862521
OID20473	TNF	P01375	0.423984	0.00101397	0.435624	5.28814e-06	0.758893	0.58572	0.932066	0.779471	0.685997	0.872944
OID20695	CCL4	P13236	0.164382	0.221747	0.415548	1.55103e-05	0.547431	0.326997	0.767864	0.747795	0.652159	0.843431
OID20258	REG3A	Q06141	0.588882	1.4471e-06	0.484736	2.7964e-07	0.887352	0.781987	0.992716	0.796712	0.710688	0.882736
OID20834	NOS3	P29474	0.192699	0.150971	0.412421	1.82287e-05	0.592885	0.389912	0.795859	0.757418	0.664837	0.849999
OID20400	CST3	P01034	0.617413	3.12793e-07	0.524147	1.85186e-08	0.899209	0.757595	1	0.814956	0.731635	0.898276
OID20735	TNFRSF11B	O00300	0.434026	0.000743339	0.51245	4.29726e-08	0.829051	0.707094	0.951009	0.792101	0.703004	0.881198
OID21042	CXCL11	O14625	0.301856	0.0224899	0.567519	6.07898e-10	0.658103	0.456889	0.859317	0.84603	0.766574	0.925487
OID20371	TFF3	Q07654	0.612286	4.16526e-07	0.544577	3.93481e-09	0.881423	0.767963	0.994883	0.846431	0.773687	0.919175
OID21228	CLEC6A	Q6EIG7	0.286499	0.0307254	0.537686	6.71137e-09	0.713439	0.535448	0.891429	0.80433	0.715382	0.893278
OID20290	SELE	P16581	0.42038	0.00113089	0.350226	0.000330267	0.758893	0.579115	0.938671	0.695469	0.592773	0.798165
OID20731	TREM2	Q9NZC2	0.380813	0.0034739	0.518642	2.76303e-08	0.729249	0.533962	0.924536	0.800722	0.713556	0.887888
OID20236	IGFBP7	Q16270	0.693077	2.30694e-09	0.533342	9.34015e-09	0.932806	0.823645	1	0.826784	0.74861	0.904958
OID20332	COL18A1	P39060	0.686768	3.67413e-09	0.472986	5.89355e-07	0.940711	0.873386	1	0.766239	0.671753	0.860725
OID21461	SMOC1	Q9H4F8	0.487642	0.000119371	0.516341	3.25924e-08	0.864625	0.764086	0.965163	0.790497	0.698919	0.882075
OID20418	TIMP1	P01033	0.639711	8.46086e-08	0.532524	9.9348e-09	0.909091	0.82472	0.993461	0.811548	0.728728	0.894367
OID20395	CCL18	P55774	0.328047	0.0127315	0.414687	1.62178e-05	0.717391	0.522673	0.912109	0.735766	0.637072	0.83446
OID21380	MSLN	Q13421	0.194293	0.147555	0.419232	1.2796e-05	0.618577	0.434852	0.802302	0.759222	0.664476	0.853968
OID20871	NEFL	P07196	0.285561	0.0313005	0.463449	1.05786e-06	0.735178	0.54372	0.926636	0.772654	0.673259	0.872049
OID21403	TRIAP1	O43715	0.394252	0.00240904	0.405271	2.62141e-05	0.76087	0.603407	0.918333	0.743384	0.648841	0.837927
OID21389	EBI3_IL27	Q14213_Q8NEV9	0.479918	0.000158319	0.568731	5.48563e-10	0.844862	0.717446	0.972277	0.832799	0.751573	0.914024
OID20783	TNFRSF14	Q92956	0.466742	0.000252421	0.494721	1.45144e-07	0.802372	0.615925	0.988818	0.79992	0.711107	0.888732
OID20673	PGF	P49763	0.340366	0.00958009	0.439032	4.37516e-06	0.612648	0.353613	0.871684	0.760626	0.669075	0.852176
OID20650	VEGFA	P15692	0.545859	1.12505e-05	0.456327	1.61889e-06	0.887352	0.795966	0.978737	0.767442	0.673181	0.861703
OID20394	ADA2	Q9NZK5	0.279784	0.0350463	0.499972	1.0194e-07	0.666008	0.447394	0.884622	0.806736	0.722594	0.890878
OID21489	MDK	P21741	0.561398	5.54414e-06	0.531249	1.09347e-08	0.824111	0.66495	0.983271	0.818364	0.734411	0.902317
OID20984	SFRP1	Q8N474	0.379225	0.00362388	0.438583	4.48633e-06	0.717391	0.556296	0.878486	0.755413	0.657885	0.852941
OID20540	BTN3A2	P78410	0.471265	0.000215529	0.499145	1.07816e-07	0.832016	0.678437	0.985594	0.799519	0.709587	0.889451
OID21408	HSPB6	O14558	0.36889	0.00474742	0.401137	3.22189e-05	0.762846	0.574572	0.95112	0.768043	0.673786	0.862301
OID20299	CCN3	P48745	0.329243	0.0123907	0.432741	6.19816e-06	0.646245	0.375514	0.916976	0.763031	0.668265	0.857798
OID20985	TNFRSF9	Q07011	0.533083	1.9618e-05	0.448341	2.57947e-06	0.820158	0.645942	0.994374	0.798316	0.710422	0.88621
OID20787	TFF2	Q03403	0.515663	4.04144e-05	0.562999	8.88245e-10	0.86166	0.74904	0.974281	0.820369	0.733975	0.906763
OID20863	NOS1	P29475	0.423698	0.00102283	0.444597	3.19611e-06	0.837945	0.713633	0.962256	0.766239	0.673775	0.858703
OID20771	CHRDL1	Q9BU40	0.499386	7.66906e-05	0.470076	7.05855e-07	0.843874	0.719602	0.968145	0.800722	0.710485	0.890958
OID20605	IL32	P24001	0.124879	0.354675	0.45771	1.4916e-06	0.521739	0.26815	0.775328	0.792702	0.697812	0.887593
OID21048	SCARF2	Q96GP6	0.483704	0.000137974	0.461245	1.20798e-06	0.758893	0.560584	0.957202	0.771451	0.679275	0.863628
OID20999	ACVRL1	P37023	0.551575	8.70794e-06	0.470821	6.7408e-07	0.786561	0.597149	0.975973	0.78348	0.692124	0.874836
OID21004	CCL2	P13500	0.338147	0.010092	0.401072	3.23238e-05	0.697628	0.538719	0.856538	0.736568	0.637961	0.835175
OID21024	CXCL13	O43927	0.353862	0.00692586	0.420649	1.18763e-05	0.697628	0.51682	0.878437	0.769848	0.678008	0.861688
OID20737	LAIR1	Q6GTX8	0.492022	0.000101402	0.521753	2.20568e-08	0.749012	0.547446	0.950578	0.84603	0.772448	0.919613
OID21049	TNFRSF8	P28908	0.304329	0.0213567	0.420803	1.17801e-05	0.701581	0.502463	0.900699	0.759824	0.66188	0.857767
OID20970	LAYN	Q6UX15	0.531328	2.11384e-05	0.440062	4.1298e-06	0.77668	0.563879	0.989481	0.759423	0.664583	0.854263
OID20966	CD274	Q9NZQ7	0.400269	0.00203476	0.47528	5.10636e-07	0.784585	0.624698	0.944472	0.782678	0.692697	0.87266
OID20348	IL18BP	O95998	0.450447	0.000438143	0.47621	4.81637e-07	0.796443	0.610852	0.982033	0.770249	0.673449	0.867048
OID21368	CCN1	O00622	0.0958342	0.478239	0.470511	6.87145e-07	0.586957	0.401481	0.772432	0.788693	0.69956	0.877825
OID21527	CD27	P26842	0.398959	0.00211151	0.418535	1.32727e-05	0.743083	0.541079	0.945087	0.750601	0.652875	0.848328
OID20460	WNT9A	O14904	0.511609	4.75515e-05	0.500798	9.63785e-08	0.839921	0.70358	0.976262	0.80433	0.720272	0.888389
OID21439	MMP12	P39900	0.378279	0.00371588	0.410846	1.97618e-05	0.768775	0.609177	0.928372	0.737771	0.637758	0.837784
OID20674	CCL25	O15444	0.446004	0.000506842	0.420633	1.18867e-05	0.79249	0.6659	0.919081	0.736167	0.637772	0.834562
OID20690	SIGLEC1	Q9BZZ2	0.307724	0.0198795	0.502967	8.31123e-08	0.683794	0.472016	0.895573	0.777867	0.679277	0.876457
OID20523	CCL7	P80098	0.211691	0.113925	0.409776	2.08704e-05	0.683794	0.486043	0.881546	0.736568	0.63706	0.836075
OID20292	COL6A3	P12111	0.488154	0.000117129	0.415972	1.51719e-05	0.731225	0.50584	0.95661	0.757017	0.661098	0.852936
OID21214	SLAMF8	Q9P0V8	0.467853	0.000242858	0.579212	2.21816e-10	0.784585	0.6085	0.96067	0.86247	0.789833	0.935107
OID20396	VCAM1	P19320	0.568988	3.87235e-06	0.488047	2.25511e-07	0.83004	0.663938	0.996141	0.789896	0.700946	0.878845
OID21137	HAVCR2	Q8TDQ0	0.451559	0.000422325	0.508157	5.80706e-08	0.747036	0.552486	0.941586	0.801524	0.710833	0.892215
OID21014	STC1	P52823	0.292476	0.0272622	0.449224	2.45133e-06	0.664032	0.4873	0.840763	0.77506	0.684115	0.866006
OID21144	VSIG4	Q9Y279	0.493296	9.66642e-05	0.428662	7.73994e-06	0.824111	0.680031	0.96819	0.728549	0.624773	0.832324
OID20373	RARRES2	Q99969	0.626514	1.85728e-07	0.39644	4.05964e-05	0.916996	0.845447	0.988545	0.729551	0.629053	0.830049
OID20399	CHI3L1	P36222	0.551781	8.62714e-06	0.43936	4.29561e-06	0.883399	0.79585	0.970948	0.753007	0.65844	0.847574
OID20297	SCARF1	Q14162	0.332699	0.0114499	0.421868	1.11353e-05	0.798419	0.627121	0.969717	0.766239	0.673743	0.858735
OID20541	MLN	P12872	0.335825	0.0106527	0.401328	3.19164e-05	0.695652	0.48379	0.907514	0.729952	0.632265	0.827638
OID20887	HMOX2	P30519	0.224564	0.0930769	0.470863	6.7234e-07	0.673913	0.476687	0.871139	0.778268	0.687752	0.868784
OID21276	IL6	P05231	0.207909	0.120682	0.423616	1.01484e-05	0.725296	0.550932	0.899661	0.778669	0.687623	0.869715
OID21040	CD74	P04233	0.567321	4.19302e-06	0.496927	1.25212e-07	0.855731	0.707982	1	0.789294	0.701129	0.877459
OID20782	FSTL3	O95633	0.623613	2.19694e-07	0.463113	1.07954e-06	0.907115	0.82006	0.994169	0.771451	0.675638	0.867265
OID21410	DPY30	Q9C005	0.420708	0.00111976	0.386253	6.6224e-05	0.800395	0.661901	0.938889	0.714515	0.611557	0.817472
OID20724	CD40	P25942	0.303542	0.021712	0.431798	6.52647e-06	0.741107	0.599163	0.883051	0.753007	0.657883	0.848132
OID20458	CXCL14	O95715	0.483103	0.000141034	0.350653	0.000324382	0.851779	0.702275	1	0.728949	0.628664	0.829235
OID20599	CD70	P32970	0.302584	0.0221511	0.470317	6.95401e-07	0.717391	0.540313	0.89447	0.773857	0.681904	0.86581
OID20976	CX3CL1	P78423	0.395444	0.00233037	0.414011	1.6795e-05	0.717391	0.53729	0.897492	0.732157	0.633455	0.830859
OID20765	CCL22	O00626	0.410335	0.00152333	0.359643	0.000220948	0.778656	0.623099	0.934214	0.703689	0.600099	0.807279
OID20786	AGRN	O00468	0.471868	0.000210999	0.463196	1.07419e-06	0.745059	0.545304	0.944815	0.786889	0.698466	0.875311
OID20532	HLA-E	P13747	0.568168	4.02721e-06	0.490726	1.89159e-07	0.885375	0.777718	0.993033	0.76263	0.662623	0.862638
OID20234	TYMP	P19971	0.233629	0.0802772	0.429228	7.50659e-06	0.664032	0.468885	0.859178	0.736568	0.637122	0.836013
OID21032	SUMF2	Q8NBJ7	0.353964	0.00690851	0.473451	5.725e-07	0.717391	0.517724	0.917058	0.778669	0.68462	0.872717
OID21482	TNFRSF12A	Q9NP84	0.594003	1.11119e-06	0.463791	1.03622e-06	0.889328	0.791562	0.987095	0.773055	0.682891	0.863219
OID21097	SPINK1	P00995	0.673844	9.20143e-09	0.506913	6.33155e-08	0.913043	0.816164	1	0.809142	0.723377	0.894907
OID20564	FCAR	P24071	0.168357	0.210618	0.452975	1.97133e-06	0.620553	0.452086	0.78902	0.764635	0.668628	0.860642
OID21029	BST2	Q10589	0.387868	0.00287195	0.467725	8.15576e-07	0.750988	0.587062	0.914914	0.765838	0.671192	0.860484
OID20784	REG4	Q9BYZ8	0.367109	0.00496932	0.486276	2.53085e-07	0.756917	0.606048	0.907786	0.806736	0.71583	0.897642
OID21449	CD5	P06127	0.411783	0.0014601	0.476578	4.70634e-07	0.756917	0.56914	0.944694	0.789094	0.694669	0.883519
OID20938	RSPO1	Q2MKA7	0.508799	5.31596e-05	0.414452	1.64165e-05	0.810277	0.619213	1	0.742181	0.643947	0.840416
OID20904	MAD1L1	Q9Y6D9	0.510595	4.9508e-05	0.314969	0.00133634	0.833992	0.712232	0.955752	0.663593	0.558347	0.768838
OID21529	FOLR1	P15328	0.365793	0.00513908	0.43444	5.64557e-06	0.737154	0.552233	0.922075	0.755413	0.65826	0.852566
OID20356	OSMR	Q99650	0.352415	0.00717568	0.510984	4.76486e-08	0.73913	0.57211	0.90615	0.7915	0.70387	0.879129
OID21309	GRPEL1	Q9HAV7	0.404447	0.00180633	0.398659	3.64122e-05	0.782609	0.640562	0.924655	0.732157	0.62994	0.834375
OID21158	IGFBP4	P22692	0.661914	2.06383e-08	0.40467	2.70155e-05	0.893281	0.771504	1	0.729751	0.625687	0.833815
OID21417	CA9	Q16790	0.435214	0.0007161	0.365508	0.000170933	0.802372	0.636748	0.967995	0.712911	0.611016	0.814806
OID20700	IL1RN	P18510	0.337052	0.0103531	0.409855	2.07863e-05	0.745059	0.577973	0.912145	0.755814	0.659516	0.852112
OID20778	FABP1	P07148	0.571746	3.39136e-06	0.364489	0.000178796	0.857708	0.713763	1	0.70409	0.600652	0.807527
OID20205	NPDC1	Q9NQX5	0.504956	6.18193e-05	0.430356	7.06055e-06	0.787549	0.615535	0.959564	0.765036	0.670731	0.859341
OID20462	SIT1	Q9Y3P8	0.0851923	0.528639	0.468606	7.72681e-07	0.567194	0.380637	0.75375	0.763833	0.667192	0.860475
OID21123	OGN	P20774	0.410356	0.00152238	0.407926	2.29271e-05	0.72332	0.496696	0.949945	0.738573	0.637232	0.839913
OID20964	TNFRSF6B	O95407	0.4024	0.00191525	0.396209	4.10564e-05	0.752964	0.557425	0.948504	0.725742	0.623896	0.827587
OID21145	TNFRSF1B	P20333	0.463196	0.000285278	0.421418	1.14036e-05	0.76087	0.551625	0.970114	0.739374	0.637634	0.841115
OID20935	EFNA4	P52798	0.644251	6.39948e-08	0.491273	1.82459e-07	0.899209	0.789112	1	0.814755	0.733394	0.896117
OID20632	KLRD1	Q13241	0.449094	0.000458113	0.410236	2.03865e-05	0.833992	0.714518	0.953466	0.755413	0.654555	0.856271
OID21452	LTA4H	P09960	0.374963	0.00405501	0.42453	9.66517e-06	0.756917	0.58832	0.925514	0.744587	0.64317	0.846004
OID20739	SIRPB1	O00241	0.374943	0.0040571	0.427176	8.3866e-06	0.741107	0.541548	0.940666	0.732558	0.629232	0.835884
OID21296	KRT18	P05783	0.519995	3.38904e-05	0.325884	0.000882275	0.857708	0.734354	0.981061	0.682839	0.577773	0.787905
OID21012	TXNDC5	Q8NBS9	0.54029	1.43763e-05	0.385264	6.93876e-05	0.879447	0.788577	0.970316	0.70409	0.595336	0.812844
OID20294	CSTB	P04080	0.572889	3.20878e-06	0.394671	4.42475e-05	0.895257	0.804233	0.986281	0.736167	0.637443	0.834891
OID20429	LILRB4	Q8NHJ6	0.443656	0.000546969	0.466969	8.542e-07	0.774704	0.596486	0.952921	0.772253	0.677624	0.866883
OID20415	REG1A	P05451	0.515698	4.03581e-05	0.273629	0.00562711	0.818182	0.653499	0.982865	0.64595	0.537117	0.754784
OID21129	PILRA	Q9UKJ1	0.420117	0.00113987	0.373583	0.000119075	0.758893	0.594083	0.923704	0.680433	0.573342	0.787524
OID20274	PLA2G2A	P14555	0.472021	0.000209864	0.304964	0.00192923	0.798419	0.644884	0.951954	0.664796	0.555309	0.774282
OID20726	ANGPTL2	Q9UKU9	0.41167	0.00146498	0.322994	0.000986287	0.745059	0.552251	0.937867	0.678027	0.573246	0.782808
OID20914	CRTAM	O95727	0.286467	0.0307444	0.437463	4.77518e-06	0.681818	0.482424	0.881212	0.751002	0.650776	0.851229
OID20245	FABP4	P15090	0.436512	0.000687345	0.371616	0.000130153	0.768775	0.585241	0.952309	0.707298	0.604739	0.809856
OID20509	SPINK4	O60575	0.542279	1.31775e-05	0.382743	7.81027e-05	0.885375	0.798634	0.972117	0.728348	0.625794	0.830902
OID20322	SPP1	P10451	0.422869	0.00104893	0.315014	0.00133405	0.826087	0.659993	0.992181	0.677626	0.564234	0.791018
OID20943	SCARB2	Q14108	0.582878	1.96104e-06	0.408422	2.23585e-05	0.869565	0.709116	1	0.732959	0.631763	0.834155
OID20266	REG1B	P48304	0.493527	9.58248e-05	0.247687	0.012515	0.837945	0.712647	0.963242	0.610666	0.497272	0.724059
OID20049	NPPB	P16860	0.443863	0.000543306	0.346223	0.000390333	0.867589	0.760099	0.975079	0.751002	0.653406	0.848598
OID21294	ADGRG1	Q9Y653	0.402834	0.00189166	0.374806	0.000112634	0.715415	0.517205	0.913626	0.710104	0.604805	0.815403
OID20125	NTproBNP	NTproBNP	0.551	8.93719e-06	0.351716	0.000310173	0.756917	0.553132	0.960702	0.686447	0.579702	0.793193
OID21043	FABP5	Q01469	0.405554	0.00174981	0.332996	0.000667559	0.780632	0.619754	0.941511	0.689254	0.580437	0.798071
OID20276	CTSB	P07858	0.390614	0.00266397	0.422136	1.09787e-05	0.756917	0.573465	0.940369	0.742983	0.642257	0.843709
OID20390	NRP1	O14786	0.433491	0.000755924	0.365233	0.000173019	0.818182	0.655275	0.981089	0.685245	0.579798	0.790692
OID21381	VMO1	Q7Z5L0	0.416165	0.00128289	0.265968	0.00718212	0.743083	0.554291	0.931875	0.673817	0.562222	0.785412
OID21418	CD300E	Q496F6	0.482955	0.000141794	0.37221	0.000126708	0.802372	0.644132	0.960611	0.722935	0.62223	0.82364
OID20095	GPR37	O15354	0.524499	2.81507e-05	0.246614	0.0129144	0.853755	0.726842	0.980668	0.619487	0.504913	0.734061
OID21154	TFF1	P04155	0.413454	0.00139011	0.366582	0.000162998	0.772727	0.625172	0.920282	0.705694	0.599643	0.811744
OID20693	CCL23	P55773	0.438073	0.000654159	0.317639	0.001209	0.770751	0.620027	0.921475	0.665196	0.557519	0.772874
OID21102	PIGR	P01833	0.697126	1.70053e-09	0.435413	5.35038e-06	0.950593	0.896006	1	0.726343	0.618457	0.834229
OID20671	CCL20	P78556	0.453304	0.000398548	0.272072	0.00591647	0.810277	0.682225	0.938328	0.683641	0.576947	0.790334
OID20328	CCL15	Q16663	0.613586	3.8753e-07	0.313062	0.00143461	0.916996	0.832938	1	0.685245	0.580949	0.78954
OID20971	SNCG	O76070	0.473929	0.000196173	0.31972	0.00111752	0.796443	0.623231	0.969654	0.672414	0.562598	0.782229
OID20995	CST5	P28325	0.51114	4.84468e-05	0.269076	0.00651056	0.839921	0.713811	0.966031	0.647955	0.536826	0.759084
