# Supplementary material for: Interleukin-17A is a potential therapeutic target predicted by proteomics for systemic sclerosis patients at high risk of pulmonary arterial hypertension
Source: Sci Rep. 2024 Nov 27;14:29484. doi: 10.1038/s41598-024-76987-6 (PMC11603215; doi:10.1038/s41598-024-76987-6)
Supplement: Supplementary file 5 — Supplementary Information 5. [file 41598_2024_76987_MOESM5_ESM.xlsx]

## Sheet: Serum_Cytokine_stim_vs_No_stim
Supplemental Table 5. Differentially expressed genes in in vitro neutralization experiments.
Comparison: `Serum_Cytokine_stim` vs `No_stim`
ProbeID	Gene Symbol	`Serum_Cytokine_stim` vs `No_stim`
		log2FC	P-value	Adj P-value
TC0400011014.hg.1	CXCL5	9.62333	2.21524e-16	2.58629e-13
TC0400009090.hg.1	TDO2	9.49667	1.0091e-18	6.47963e-15
TC0400007840.hg.1	CXCL1	8.44333	8.65383e-18	1.85227e-14
TC0400009086.hg.1	GUCY1A3	7.8	1.80409e-18	7.72297e-15
TC1700007557.hg.1	CCL2	7.72333	4.53777e-14	1.69706e-11
TC1800007551.hg.1	SERPINB7	7.67	1.28413e-12	2.74492e-10
TC1400010772.hg.1	DIO2	7.43667	3.06523e-18	9.84127e-15
TC0400012814.hg.1	CXCL6	7.03667	5.29676e-18	1.36047e-14
TC1900009443.hg.1	C3	6.82667	1.12532e-19	1.44519e-15
TC0100016983.hg.1	CHI3L1	6.79333	4.7941e-14	1.71022e-11
TC0100009403.hg.1	CHI3L2	6.72	2.78398e-15	1.88175e-12
TC1100012126.hg.1	MMP8	6.44	3.37383e-17	4.81426e-14
TC0800010648.hg.1	CYP7B1	6.18333	1.22888e-15	9.89613e-13
TC1800009307.hg.1	SERPINB4	6.10333	1.56063e-16	2.00424e-13
TC1500008046.hg.1	CEMIP	5.92333	3.50486e-16	3.75091e-13
TC0700013581.hg.1	STEAP4	5.81333	2.35877e-11	2.80486e-09
TC0700008293.hg.1	STEAP2	5.75667	1.7476e-17	2.80544e-14
TC0800008955.hg.1	WISP1	5.73333	5.89643e-16	5.4089e-13
TC0700012230.hg.1	NRCAM	5.65	1.19301e-13	3.73687e-11
TC0100010584.hg.1	FMO1	5.62667	1.6715e-14	8.58647e-12
TC0700006890.hg.1	IL6	5.57333	1.1008e-13	3.53424e-11
TC0500012247.hg.1	CD14	5.56	2.3419e-15	1.67087e-12
TC0400011015.hg.1	CXCL3	5.20333	1.31654e-17	2.41537e-14
TC0100006931.hg.1	PDPN	4.98333	1.23293e-15	9.89613e-13
TC0200016501.hg.1	IL1RL1	4.94	7.46015e-12	1.14055e-09
TC1100012133.hg.1	MMP3	4.92	1.44097e-15	1.08857e-12
TC0400008086.hg.1	IBSP	4.90333	2.38264e-12	4.70754e-10
TC0600010040.hg.1	FNDC1	4.89667	7.75494e-15	4.7425e-12
TC0300013598.hg.1	LRRC15	4.89	2.49084e-11	2.90805e-09
TC0100014528.hg.1	DIRAS3	4.80667	2.58364e-14	1.10601e-11
TC0500007138.hg.1	IL7R	4.67667	1.78096e-09	9.07615e-08
TC0800007899.hg.1	SULF1	4.66667	4.09145e-09	1.81814e-07
TC0600013757.hg.1	SOD2	4.63333	7.36947e-10	4.59427e-08
TC0800006980.hg.1	SLC39A14	4.57333	3.82567e-13	9.82619e-11
TC1100012962.hg.1	AMPD3	4.55667	1.56728e-14	8.38654e-12
TC1100012137.hg.1	MMP13	4.49333	1.35827e-12	2.81348e-10
TC0400012949.hg.1	SLC39A8	4.26333	8.47626e-11	8.00412e-09
TC0200011219.hg.1	ACKR3	4.16667	9.25104e-15	5.40028e-12
TC1100013152.hg.1	SAA2; SAA2-SAA4; SAA4	4.11	8.80302e-12	1.28469e-09
TC1100009110.hg.1	NNMT	4.07	3.94763e-12	6.94484e-10
TC1400009175.hg.1	NID2	4.04	1.93528e-14	8.98457e-12
TC0100015102.hg.1	COL11A1	3.96	1.56739e-11	1.99299e-09
TC0300012484.hg.1	SLCO2A1	3.91	6.71501e-14	2.2694e-11
TC1300010037.hg.1	KIAA0226L	3.86	1.24178e-10	1.06317e-08
TC1000007176.hg.1	MAP3K8	3.81	7.41261e-11	7.2301e-09
TC1500009377.hg.1	ATP8B4	3.77333	1.06797e-14	5.96321e-12
TC0700012182.hg.1	NAMPT	3.75	9.27764e-12	1.33874e-09
TC0600008146.hg.1	RUNX2	3.74667	4.67189e-16	4.61527e-13
TC1500008470.hg.1	ARRDC4	3.74	8.57629e-14	2.82412e-11
TC1600009362.hg.1	EMP2	3.72	7.54802e-15	4.7425e-12
TC0900010797.hg.1	ASPN	3.71	1.2721e-10	1.06777e-08
TC1000011376.hg.1	CH25H	3.66333	2.08664e-11	2.52808e-09
TC0500008627.hg.1	SLC22A4	3.65667	8.55332e-13	1.96153e-10
TC0500011347.hg.1	HAPLN1	3.64667	1.8109e-10	1.42677e-08
TC0700008292.hg.1	STEAP1	3.54667	3.89959e-14	1.51759e-11
TC1500009709.hg.1	CA12	3.53	4.62505e-14	1.69706e-11
TC1100012131.hg.1	MMP1	3.50667	6.55679e-14	2.2694e-11
TC0800011881.hg.1	NDRG1	3.40667	8.22256e-12	1.22788e-09
TC0800011445.hg.1	ANGPT1	3.40333	4.02899e-10	2.70901e-08
TC0700008295.hg.1	CFAP69	3.32	8.2858e-13	1.93473e-10
TC1200008683.hg.1	CHST11	3.29333	2.78359e-12	5.41639e-10
TC0600011037.hg.1	PRL	3.24667	2.2342e-10	1.70415e-08
TC1100012134.hg.1	MMP12	3.23333	3.42349e-07	7.14894e-06
TC0300006520.hg.1	LMCD1; LINC00312	3.22	2.71134e-11	3.13696e-09
TC0200008666.hg.1	IL1R1	3.13333	1.04128e-11	1.48584e-09
TC0700006844.hg.1	ITGB8	3.12667	4.75484e-12	7.82869e-10
TC0600007862.hg.1	PIM1	3.12667	1.20783e-10	1.0566e-08
TC1800009242.hg.1	SERPINB2	3.11667	1.56527e-11	1.99299e-09
TC1100006995.hg.1	SAA1	3.10667	1.78087e-09	9.07615e-08
TC0400009088.hg.1	GUCY1B3	3.09333	1.26494e-12	2.74492e-10
TC1200010145.hg.1	BCAT1	3.09333	9.20115e-09	3.53119e-07
TC0400007836.hg.1	CXCL8	3.05667	5.15976e-11	5.34388e-09
TC1700009236.hg.1	SLC16A3; MIR6787	3.04333	1.00359e-12	2.22217e-10
TC1400009839.hg.1	STON2	3.00667	3.03379e-11	3.41766e-09
TC0700006445.hg.1	FAM20C	3.00667	8.33911e-12	1.23097e-09
TC0300012718.hg.1	PLOD2	3.00667	3.75922e-10	2.60359e-08
TC0X00009611.hg.1	SLC38A5	3.00667	1.10831e-09	6.4362e-08
TC0500013354.hg.1	P4HA2	2.99667	9.5417e-13	2.1498e-10
TC0X00007709.hg.1	PGK1	2.98667	1.23349e-11	1.66748e-09
TC0700010443.hg.1	STEAP1B	2.97667	8.17883e-13	1.93473e-10
TC0100011533.hg.1	ATF3	2.96	1.42771e-12	2.91036e-10
TC0100011391.hg.1	IL24	2.93667	1.08927e-09	6.38763e-08
TC1200011063.hg.1	AVPR1A	2.93333	5.11102e-11	5.33643e-09
TC0100015752.hg.1	CTSS	2.90333	1.1899e-10	1.05388e-08
TC1500007185.hg.1	FGF7	2.87667	6.71231e-09	2.71077e-07
TC0300007194.hg.1	ABHD5	2.84	1.01993e-10	9.28961e-09
TC0500007154.hg.1	SLC1A3	2.84	2.87295e-13	8.02082e-11
TC0200012656.hg.1	EFEMP1	2.83	1.10397e-09	6.4362e-08
TC0600013204.hg.1	VNN3	2.81	2.10188e-08	6.92137e-07
TC0200009662.hg.1	TNFAIP6	2.8	3.66775e-08	1.08425e-06
TC1100013131.hg.1	IGF2	2.79667	4.53666e-12	7.7172e-10
TC0900010386.hg.1	TMEM2	2.78333	1.48456e-13	4.43381e-11
TC0900009127.hg.1	COL5A1	2.78333	1.14409e-10	1.02034e-08
TC1400010773.hg.1	DIO2	2.77	1.00245e-08	3.77056e-07
TC0100012921.hg.1	DHRS3; MIR6730	2.75667	2.2836e-06	3.51572e-05
TC0100008618.hg.1	AK4	2.74	1.68706e-10	1.34571e-08
TC1100010041.hg.1	ST5	2.74	8.99374e-08	2.31003e-06
TC1900009134.hg.1	SBNO2	2.72333	1.22874e-10	1.05907e-08
TC0600006967.hg.1	EDN1	2.71667	8.90254e-11	8.29452e-09
TC1500010422.hg.1	IDH2	2.71	5.78348e-11	5.89477e-09
TC1200008685.hg.1	CHST11	2.69667	3.60691e-11	3.92556e-09
TC1700006839.hg.1	NTN1	2.69667	6.16788e-09	2.55519e-07
TC0800011646.hg.1	HAS2	2.69667	1.03531e-07	2.60195e-06
TC1100013165.hg.1	SLC43A3	2.69	2.32218e-11	2.78715e-09
TC0100007832.hg.1	ZC3H12A; MIR6732	2.69	2.08002e-11	2.52808e-09
TC0X00008230.hg.1	IL13RA1	2.68	1.19488e-11	1.63247e-09
TC1600008661.hg.1	CRISPLD2	2.67	3.06647e-13	8.37894e-11
TC1500010733.hg.1	C15orf48; MIR147B	2.65333	5.15797e-10	3.31205e-08
TC2100007822.hg.1	ADAMTS5	2.63667	1.55897e-12	3.12828e-10
TC0500007201.hg.1	OSMR	2.63667	5.58915e-12	9.08587e-10
TC1200008057.hg.1	IRAK3; MIR6502	2.63333	1.56921e-13	4.58013e-11
TC1200012744.hg.1	C1R	2.61333	7.10057e-10	4.44823e-08
TC0400011052.hg.1	CXCL9	2.60667	2.26049e-10	1.70766e-08
TC1700008263.hg.1	ABCC3	2.58667	8.57938e-09	3.3388e-07
TC0300008130.hg.1	COL8A1	2.56667	1.16292e-09	6.60827e-08
TC1700011181.hg.1	MMD	2.54333	1.21966e-07	2.99788e-06
TC1100010038.hg.1	ST5	2.54	2.81233e-10	2.04052e-08
TC1000012329.hg.1	BNIP3	2.53333	1.11844e-11	1.56125e-09
TC0100006865.hg.1	AGTRAP	2.51333	7.94894e-12	1.20099e-09
TC1700009318.hg.1	FAM101B	2.50667	6.02444e-09	2.51197e-07
TC1800009308.hg.1	SERPINB3	2.5	2.59341e-08	8.24401e-07
TC0300013855.hg.1	NFKBIZ	2.49333	3.41001e-12	6.34679e-10
TC1000010482.hg.1	C10orf10	2.48667	1.5701e-09	8.40164e-08
TC0600008109.hg.1	VEGFA	2.48667	1.85744e-09	9.39136e-08
TC0100016715.hg.1	PTGS2	2.46333	2.75386e-08	8.56329e-07
TC0100014790.hg.1	COL24A1	2.43333	2.45659e-11	2.89438e-09
TC0400008943.hg.1	EDNRA	2.42667	1.38206e-11	1.82979e-09
TC2100008562.hg.1	RUNX1	2.42	1.52177e-10	1.22145e-08
TC1900010856.hg.1	PLAUR	2.41667	5.25e-11	5.39383e-09
TC1300008760.hg.1	EPSTI1	2.41333	4.20019e-08	1.20943e-06
TC0900008666.hg.1	OR1J4	2.40667	1.9163e-09	9.61329e-08
TC0900008491.hg.1	RGS3	2.38667	3.51734e-10	2.46838e-08
TC2000007537.hg.1	SLC2A10	2.37	3.57131e-12	6.45978e-10
TC0700008582.hg.1	SERPINE1	2.36667	1.78345e-08	6.15697e-07
TC1000012108.hg.1	CPXM2	2.36	1.69816e-11	2.13809e-09
TC1600010421.hg.1	MT1G	2.34	7.66539e-10	4.75567e-08
TC0600012954.hg.1	COL10A1	2.34	1.63527e-09	8.61873e-08
TC0500012870.hg.1	STC2	2.33333	5.91591e-07	1.12389e-05
TC1600007965.hg.1	MT1F	2.32667	2.12228e-09	1.04828e-07
TC1900008279.hg.1	BCL3; MIR8085	2.3	2.40704e-10	1.80774e-08
TC1300008858.hg.1	HTR2A	2.29	2.08406e-07	4.67911e-06
TC0200008071.hg.1	MTHFD2	2.28667	2.91681e-09	1.34262e-07
TC2200009345.hg.1	C1QTNF6	2.28333	1.84268e-09	9.35355e-08
TC1000007990.hg.1	DDIT4	2.27667	4.97788e-09	2.13807e-07
TC0300007596.hg.1	FLNB	2.27	1.22906e-08	4.44622e-07
TC1500010723.hg.1	CHAC1	2.26667	7.42377e-09	2.94257e-07
TC0700006783.hg.1	TSPAN13	2.26667	2.1469e-07	4.80088e-06
TC1600007960.hg.1	MT1M	2.26333	4.16528e-09	1.83193e-07
TC0X00006799.hg.1	SAT1	2.25	1.09014e-10	9.7903e-09
TC1000012117.hg.1	CHST15	2.25	1.60827e-09	8.57021e-08
TC1900007096.hg.1	JUNB	2.23667	2.34766e-08	7.5944e-07
TC0500011146.hg.1	ENC1	2.20333	7.03455e-12	1.08932e-09
TC0400012644.hg.1	SORBS2	2.20333	3.19602e-08	9.68036e-07
TC1200008686.hg.1	CHST11	2.2	2.27427e-09	1.09801e-07
TC0200016502.hg.1	IL18R1	2.2	2.01225e-07	4.54169e-06
TC0200014204.hg.1	HS6ST1	2.19	1.1176e-09	6.4362e-08
TC1000011005.hg.1	P4HA1	2.18	4.69079e-13	1.15849e-10
TC2100008030.hg.1	RCAN1	2.18	4.218e-08	1.2098e-06
TC1500008043.hg.1	ABHD17C	2.17667	1.93449e-09	9.66678e-08
TC0500010835.hg.1	PLK2	2.17	1.86289e-10	1.45878e-08
TC1600011399.hg.1	MT1X	2.17	2.89948e-10	2.09193e-08
TC1200006649.hg.1	TPI1	2.16333	1.66877e-09	8.65598e-08
TC2000009604.hg.1	PMEPA1	2.14333	1.31498e-10	1.08952e-08
TC0800011855.hg.1	KCNQ3	2.13333	1.63829e-09	8.61873e-08
TC0200010811.hg.1	CYP27A1	2.13333	2.13039e-08	6.99119e-07
TC1500007318.hg.1	TEX9	2.13	9.45589e-09	3.60347e-07
TC0700012427.hg.1	FAM3C	2.11667	5.93381e-11	6.00037e-09
TC0800009891.hg.1	STC1	2.11667	6.85947e-07	1.27817e-05
TC0200008627.hg.1	NPAS2	2.11333	1.14471e-11	1.58074e-09
TC0200011503.hg.1	PXDN	2.10667	7.81625e-11	7.49104e-09
TC1100006831.hg.1	ADM	2.08333	1.75458e-10	1.39094e-08
TC0900010388.hg.1	TMEM2	2.07667	2.46581e-09	1.16423e-07
TC0800011334.hg.1	KLF10	2.04333	1.29986e-11	1.7389e-09
TC1900011113.hg.1	GYS1	2.03667	9.874e-09	3.7296e-07
TC1000006652.hg.1	PFKFB3	2.03667	5.85937e-07	1.1148e-05
TC1700009079.hg.1	C1QTNF1	2.03333	1.99198e-09	9.91545e-08
TC0100008912.hg.1	CYR61	2.03333	1.39944e-07	3.34679e-06
TC1600007958.hg.1	MT1L	2.02333	3.92328e-10	2.67281e-08
TC1600007959.hg.1	MT1E	2.02333	2.32558e-09	1.11026e-07
TC0700011876.hg.1	ASNS	2.02	6.49374e-08	1.73741e-06
TC0800011683.hg.1	FBXO32	2.02	1.90922e-11	2.3805e-09
TC1800008827.hg.1	CCBE1	2.02	1.80864e-08	6.16735e-07
TC0300011485.hg.1	FOXP1	2.01667	3.54631e-12	6.45978e-10
TC0800010784.hg.1	TRPA1	2.01	1.86615e-07	4.25684e-06
TC0300013513.hg.1	P3H2	2.01	8.37666e-09	3.26982e-07
TC0300008148.hg.1	TMEM45A	1.99667	3.77083e-10	2.60359e-08
TC1600007966.hg.1	MT1H	1.99667	2.30534e-09	1.10614e-07
TC2000009433.hg.1	FAM65C	1.99667	1.15988e-08	4.25591e-07
TC0900010387.hg.1	TMEM2	1.99	2.30832e-09	1.10614e-07
TC2100007821.hg.1	ADAMTS1	1.98333	5.28047e-09	2.24849e-07
TC0X00006789.hg.1	FAM3C2	1.97333	8.06185e-11	7.66918e-09
TC1900009792.hg.1	PODNL1	1.97333	1.17934e-06	2.03844e-05
TC1200012592.hg.1	C1S	1.96333	4.69683e-09	2.03094e-07
TC0900012156.hg.1	PALM2	1.95667	6.13915e-08	1.65983e-06
TC1000007703.hg.1	BICC1	1.95	7.3193e-11	7.2301e-09
TC1400008940.hg.1	NFKBIA	1.94	1.55805e-07	3.65799e-06
TC2000008295.hg.1	GPCPD1	1.92333	5.21895e-08	1.43829e-06
TC1600007957.hg.1	MT2A	1.91667	3.00027e-08	9.19592e-07
TC0X00011382.hg.1	ACSL4	1.9	8.03748e-10	4.89867e-08
TC1700006946.hg.1	HS3ST3B1	1.89667	5.42281e-09	2.29842e-07
TC0900012158.hg.1	PALM2-AKAP2	1.89667	2.70434e-07	5.81748e-06
TC0X00006891.hg.1	GK	1.89667	1.56953e-07	3.67822e-06
TC0900010366.hg.1	KLF9	1.89333	1.65391e-08	5.81926e-07
TC0500011502.hg.1	ELL2	1.88667	1.67405e-09	8.65598e-08
TC1700011566.hg.1	FAM20A	1.88667	2.26668e-07	5.02576e-06
TC1400010619.hg.1	HIF1A	1.88333	1.14621e-08	4.23635e-07
TC1600007962.hg.1	MT1A	1.87333	3.84786e-09	1.72783e-07
TC1700010721.hg.1	STAT3	1.87333	8.78142e-07	1.59738e-05
TC1400007558.hg.1	SUSD6	1.87	3.4203e-08	1.02151e-06
TC1600007964.hg.1	MT1B; MT1CP	1.86667	2.1708e-09	1.06406e-07
TC1100008469.hg.1	SERPINH1	1.86667	7.40664e-08	1.94518e-06
TC2000006852.hg.1	SLC24A3	1.86667	1.8354e-06	2.95007e-05
TC0900011305.hg.1	TNC	1.86333	3.03218e-07	6.42584e-06
TC0200010545.hg.1	NRP2	1.85333	1.3746e-08	4.93107e-07
TC0900008441.hg.1	UGCG	1.85	1.72434e-08	6.00128e-07
TC1800008828.hg.1	CCBE1	1.85	1.5947e-06	2.61557e-05
TC0200014765.hg.1	DPP4	1.85	1.51179e-07	3.56896e-06
TC0600010056.hg.1	WTAP	1.84667	6.9522e-10	4.37663e-08
TC1100010054.hg.1	NRIP3	1.84333	1.70977e-05	0.000188801
TC0600007377.hg.1	HIST1H2BM	1.84	2.91781e-05	0.000296455
TC0100016625.hg.1	GLUL	1.84	3.93352e-10	2.67281e-08
TC1300009956.hg.1	LACC1	1.84	5.04406e-07	9.90491e-06
TC1200008835.hg.1	ATP2A2	1.83667	7.47409e-11	7.2301e-09
TC0200015538.hg.1	KLF7	1.83333	1.67829e-09	8.65598e-08
TC0800007688.hg.1	LYN	1.82667	1.80978e-08	6.16735e-07
TC1100008927.hg.1	DYNC2H1	1.82667	4.55811e-07	9.08964e-06
TC1000010699.hg.1	IPMK	1.82	2.84491e-11	3.23324e-09
TC2000007457.hg.1	PKIG	1.81667	6.20909e-09	2.55524e-07
TC0900008587.hg.1	TLR4	1.81333	5.32494e-07	1.0299e-05
TC0400009258.hg.1	PALLD	1.81	4.76595e-08	1.33931e-06
TC1800006650.hg.1	RAB31	1.81	4.9543e-11	5.21519e-09
TC1900006588.hg.1	GADD45B	1.80667	9.80684e-07	1.75165e-05
TC1500010854.hg.1	GPR176	1.8	2.23644e-08	7.28971e-07
TC0200006677.hg.1	RRM2	1.79667	9.16564e-05	0.000779016
TC0200007908.hg.1	ANTXR1	1.79	3.21064e-11	3.55453e-09
TC0900011565.hg.1	ANGPTL2	1.78667	4.03238e-08	1.16898e-06
TC0400010242.hg.1	PPARGC1A	1.78	4.74704e-08	1.33692e-06
TC0400011018.hg.1	CXCL2	1.76	2.20023e-09	1.07113e-07
TC1200010111.hg.1	ABCC9	1.74333	5.39664e-07	1.04063e-05
TC0400012621.hg.1	ACSL1	1.74	3.87242e-07	7.9443e-06
TC0700009680.hg.1	TMEM176A	1.74	2.38495e-08	7.69562e-07
TC0100017844.hg.1	NID1	1.73	6.22771e-09	2.55524e-07
TC0200007200.hg.1	LTBP1	1.73	6.57674e-07	1.23302e-05
TC0100010798.hg.1	QSOX1	1.72	6.21253e-09	2.55524e-07
TC0500010498.hg.1	RANBP3L	1.71667	1.38173e-06	2.31958e-05
TC0500009544.hg.1	MSX2	1.70667	9.31062e-06	0.000112063
TC0600009256.hg.1	DCBLD1	1.70333	1.31024e-07	3.17942e-06
TC1600011186.hg.1	SLC7A5	1.70333	9.40025e-06	0.00011293
TC0X00009427.hg.1	BCOR	1.69667	4.22879e-09	1.84721e-07
TC1000008193.hg.1	PPIF	1.69667	1.23612e-08	4.45921e-07
TC0300011247.hg.1	WNT5A	1.69333	4.92394e-08	1.37336e-06
TC1000010468.hg.1	CXCL12	1.68333	2.13817e-09	1.05208e-07
TC0500012842.hg.1	DUSP1	1.68333	2.88256e-07	6.14936e-06
TC0900009461.hg.1	PLGRKT	1.68333	2.56812e-07	5.55235e-06
TC0100011454.hg.1	HSD11B1	1.68	6.78701e-08	1.80459e-06
TC0100018565.hg.1	AGT	1.68	3.46729e-07	7.20526e-06
TC0100014988.hg.1	F3	1.67333	2.44738e-07	5.34764e-06
TC0300013684.hg.1	TFRC	1.67	7.72917e-09	3.0542e-07
TC0600014031.hg.1	DLL1	1.67	8.9393e-05	0.000762301
TC1300008644.hg.1	POSTN	1.67	7.32361e-06	9.26632e-05
TC0900006481.hg.1	VLDLR	1.66	9.37926e-07	1.69175e-05
TC0300006925.hg.1	TGFBR2	1.65333	2.21025e-09	1.07113e-07
TC1000007883.hg.1	SRGN	1.65	2.02683e-08	6.76089e-07
TC0100009221.hg.1	VCAM1	1.64667	8.70076e-06	0.00010703
TC0100009364.hg.1	CSF1	1.64667	3.8599e-08	1.12405e-06
TC1100012966.hg.1	MICAL2	1.64667	4.38632e-08	1.2518e-06
TC1000008354.hg.1	PAPSS2	1.64667	1.90389e-07	4.33522e-06
TC0X00006816.hg.1	PDK3	1.64333	7.60474e-07	1.40321e-05
TC0900011404.hg.1	STOM	1.64	1.95171e-10	1.50088e-08
TC0500011705.hg.1	NREP	1.64	1.20647e-06	2.07316e-05
TC0100009534.hg.1	SLC22A15	1.63667	1.35131e-07	3.24984e-06
TC2000009058.hg.1	TGM2	1.63667	1.30397e-06	2.20926e-05
TC0700010854.hg.1	INHBA	1.63333	1.70337e-08	5.96063e-07
TC1100010044.hg.1	ST5	1.62667	5.64991e-06	7.4343e-05
TC0X00008785.hg.1	BGN	1.61667	2.32505e-08	7.54024e-07
TC0600013300.hg.1	IFNGR1	1.61667	1.03904e-08	3.86779e-07
TC0800007957.hg.1	RDH10	1.61667	5.04121e-07	9.90491e-06
TC0100012247.hg.1	KIF26B	1.61333	1.05125e-09	6.19298e-08
TC0200015202.hg.1	DIRC1	1.61333	2.18297e-07	4.86714e-06
TC0100009621.hg.1	PHGDH	1.61	0.000496464	0.00313308
TC0100016199.hg.1	OLFML2B	1.60667	1.14457e-09	6.53295e-08
TC0500007114.hg.1	RAI14	1.60667	1.7144e-07	3.97421e-06
TC0300012924.hg.1	VEPH1	1.60667	4.82757e-07	9.56758e-06
TC1200011207.hg.1	CPM	1.60667	0.000194958	0.00146503
TC0700009134.hg.1	CPA4	1.60333	0.00022211	0.0016244
TC0200007096.hg.1	FOSL2	1.59	2.03064e-09	1.00689e-07
TC0100012778.hg.1	ENO1	1.59	8.31345e-09	3.25504e-07
TC1100012775.hg.1	ETS1	1.59	1.27579e-09	7.12362e-08
TC0200013042.hg.1	CYP26B1	1.58	4.30379e-07	8.67681e-06
TC0100016163.hg.1	ADAMTS4	1.57667	1.60018e-07	3.74322e-06
TC0X00010849.hg.1	GPC4	1.57667	4.59304e-06	6.196e-05
TC0600014177.hg.1	DSE	1.57333	2.70459e-08	8.47162e-07
TC0200015204.hg.1	COL5A2	1.57333	4.42345e-08	1.2596e-06
TC1200007931.hg.1	SLC16A7	1.56333	1.14105e-06	1.98831e-05
TC1100007233.hg.1	KIAA1549L	1.56333	1.26987e-05	0.000147452
TC2000009357.hg.1	PREX1	1.56	2.7772e-05	0.000285786
TC0600013280.hg.1	MAP3K5	1.56	2.3025e-07	5.08947e-06
TC1600006550.hg.1	TMEM204	1.55667	9.60496e-06	0.000115174
TC1100012961.hg.1	AMPD3	1.55667	1.54865e-06	2.55308e-05
TC0900006522.hg.1	SLC1A1	1.55333	8.5767e-08	2.21622e-06
TC0800007316.hg.1	EIF4EBP1	1.55	1.39652e-05	0.000158855
TC0700011119.hg.1	SEC61G	1.54667	1.76725e-08	6.11747e-07
TC0100013651.hg.1	PHC2; MIR3605	1.53667	2.61047e-08	8.26039e-07
TC2100008536.hg.1	PCBP3	1.53333	0.000300009	0.00207701
TC1500008370.hg.1	ST8SIA2	1.53333	1.97518e-06	3.13938e-05
TC2000008299.hg.1	GPCPD1	1.52667	1.18793e-06	2.05053e-05
TC1400007466.hg.1	FUT8	1.52333	1.37206e-09	7.5951e-08
TC0100008978.hg.1	LRRC8B	1.52333	3.30108e-08	9.92835e-07
TC1500009861.hg.1	ITGA11	1.52333	4.51031e-07	9.02234e-06
TC1700008690.hg.1	PITPNC1	1.51333	1.28521e-10	1.07177e-08
TC1500008038.hg.1	ARNT2; MIR5572	1.51333	1.31213e-07	3.17942e-06
TC0600014258.hg.1	HLA-B	1.51	4.79258e-08	1.34124e-06
TC1200010874.hg.1	MMP19	1.50667	3.01903e-07	6.40856e-06
TC0600013412.hg.1	HIVEP2	1.50667	4.91694e-06	6.57082e-05
TC0700011835.hg.1	PON2	1.50333	3.43615e-08	1.02386e-06
TC0X00009492.hg.1	NDP	1.5	3.50583e-05	0.000343428
TC0700011692.hg.1	KIAA1324L	1.49667	7.4603e-06	9.37589e-05
TC1200009912.hg.1	STYK1	1.49667	1.51542e-06	2.50732e-05
TC0800008481.hg.1	CTHRC1	1.49333	2.54452e-06	3.82891e-05
TC0100016162.hg.1	B4GALT3	1.48333	3.45244e-07	7.19769e-06
TC0800011611.hg.1	TNFRSF11B	1.48	2.65852e-08	8.38868e-07
TC1400010620.hg.1	SNAPC1	1.48	5.18508e-08	1.43203e-06
TC1200012570.hg.1	CACNA1C	1.47667	3.36488e-08	1.0073e-06
TC0700013047.hg.1	TMEM176B	1.47333	6.25136e-07	1.1789e-05
TC0800011887.hg.1	ST3GAL1	1.47	8.25441e-08	2.14155e-06
TC2000007686.hg.1	LINC01272	1.47	8.74219e-06	0.000107437
TC0600012871.hg.1	TRAF3IP2	1.46667	1.19675e-08	4.3787e-07
TC1200009307.hg.1	TMEM132B	1.46667	4.57042e-06	6.18403e-05
TC0300013123.hg.1	PLD1	1.46333	8.98195e-09	3.4849e-07
TC1500010792.hg.1	MCTP2	1.45667	4.33618e-07	8.7284e-06
TC1200011770.hg.1	ALDH1L2	1.45667	4.12729e-06	5.65684e-05
TC0800007311.hg.1	ADGRA2	1.45	1.83442e-06	2.95007e-05
TC1600010603.hg.1	RRAD	1.44333	1.27703e-07	3.10609e-06
TC0400007559.hg.1	TMEM165	1.44	2.28396e-08	7.42572e-07
TC1100006749.hg.1	ZNF215	1.43667	2.81339e-07	6.03187e-06
TC0X00008940.hg.1	MXRA5	1.43333	2.26977e-07	5.02576e-06
TC1100007110.hg.1	FIBIN	1.43333	9.48326e-07	1.70811e-05
TC1600007967.hg.1	MT1IP	1.43	6.81157e-09	2.74224e-07
TC0300013962.hg.1	ANO10	1.43	2.13397e-08	6.99119e-07
TC0300012212.hg.1	MYLK	1.43	3.45949e-07	7.2007e-06
TC1800008285.hg.1	NPC1	1.42667	3.50891e-06	4.97385e-05
TC0100017491.hg.1	ENAH	1.42333	1.25967e-07	3.08139e-06
TC0600008486.hg.1	OGFRL1	1.42	9.21124e-09	3.53119e-07
TC0100018528.hg.1	CREG1	1.42	2.47281e-08	7.95913e-07
TC0X00011121.hg.1	GABRE; MIR224; MIR452	1.41333	1.80537e-08	6.16735e-07
TC0900007816.hg.1	CTSL	1.40667	5.97983e-07	1.13435e-05
TC0200010421.hg.1	AOX1	1.4	0.000171654	0.00131452
TC0900008318.hg.1	TMEM38B	1.4	5.22704e-07	1.02018e-05
TC0100008938.hg.1	LMO4	1.39667	8.76895e-08	2.26134e-06
TC0100007412.hg.1	MAN1C1	1.39	2.97285e-05	0.000301094
TC1100011901.hg.1	NOX4	1.38333	9.04536e-07	1.64074e-05
TC0700010501.hg.1	DFNA5	1.38	3.45253e-06	4.89934e-05
TC1100008797.hg.1	PANX1	1.37667	1.65384e-09	8.63387e-08
TC1700011903.hg.1	SOCS3	1.37667	6.84245e-08	1.81558e-06
TC0800010630.hg.1	GGH	1.37333	6.34648e-09	2.59568e-07
TC0300009500.hg.1	FNDC3B	1.37	6.60245e-09	2.68044e-07
TC1900006977.hg.1	ICAM1	1.37	6.71387e-07	1.25506e-05
TC1200012841.hg.1	SSH1	1.37	4.57357e-07	9.10634e-06
TC0100016548.hg.1	ABL2	1.36667	7.1625e-06	9.09833e-05
TC0900009846.hg.1	B4GALT1	1.36667	1.6989e-07	3.95254e-06
TC0900010796.hg.1	OMD	1.36	8.26111e-05	0.000711556
TC1600007982.hg.1	HERPUD1	1.36	4.11848e-09	1.82166e-07
TC0600008972.hg.1	PRDM1	1.36	7.39519e-06	9.33849e-05
TC1200006520.hg.1	TSPAN9	1.35667	1.4746e-08	5.26042e-07
TC0200010443.hg.1	CFLAR	1.35667	3.83208e-08	1.11848e-06
TC0500007365.hg.1	PELO; ITGA1	1.35667	1.51907e-07	3.57956e-06
TC0800012323.hg.1	CA13	1.35667	0.000256053	0.00182079
TC1900010807.hg.1	CEACAM1	1.35	1.26563e-05	0.000147094
TC0500008483.hg.1	SNX24	1.34667	3.08383e-06	4.50045e-05
TC0400011735.hg.1	TNIP3	1.34667	3.12138e-05	0.00031147
TC0600007108.hg.1	RNF144B	1.34333	2.90284e-05	0.00029562
TC1000007700.hg.1	UBE2D1	1.34	1.04762e-07	2.62773e-06
TC0700007345.hg.1	STK17A	1.34	1.82775e-05	0.000199091
TC0100013445.hg.1	IFI6	1.34	2.16302e-06	3.37527e-05
TC0200009049.hg.1	INSIG2	1.34	5.29709e-07	1.02795e-05
TC0500011497.hg.1	GLRX	1.34	2.39873e-07	5.25692e-06
TC2200009231.hg.1	MIF	1.34	1.27735e-06	2.16988e-05
TC2000008198.hg.1	CPXM1	1.33333	2.86159e-06	4.21443e-05
TC0700013027.hg.1	RARRES2	1.33333	1.01167e-06	1.79374e-05
TC0100016988.hg.1	FMOD	1.33	1.41452e-06	2.36844e-05
TC1700007910.hg.1	CNTNAP1	1.33	4.80646e-06	6.45002e-05
TC0200014764.hg.1	DPP4	1.32667	4.06851e-09	1.81422e-07
TC1200008107.hg.1	RAP1B	1.32333	7.75768e-08	2.02495e-06
TC1900010479.hg.1	DMKN	1.32333	3.11509e-07	6.57984e-06
TC1100013130.hg.1	IGF2; INS-IGF2	1.32333	8.9793e-06	0.000109305
TC1400007145.hg.1	FRMD6	1.32	2.3258e-07	5.12333e-06
TC1200010559.hg.1	VDR	1.32	5.65187e-07	1.08173e-05
TC0700006567.hg.1	TTYH3	1.32	3.06999e-07	6.49526e-06
TC0100007980.hg.1	CTPS1	1.32	1.48895e-06	2.47691e-05
TC1100007220.hg.1	DEPDC7	1.32	2.63357e-06	3.9465e-05
TC0600012314.hg.1	COL12A1	1.31333	9.30724e-08	2.38103e-06
TC1200011752.hg.1	GLT8D2	1.31	1.22843e-08	4.44622e-07
TC1200012745.hg.1	C1RL	1.30667	1.60494e-08	5.66246e-07
TC2100007402.hg.1	ADARB1	1.30667	1.50108e-05	0.000169102
TC0400012618.hg.1	CASP3	1.30333	1.72046e-06	2.7933e-05
TC0100006755.hg.1	ENO1	1.29333	7.88713e-06	9.78649e-05
TC1300007491.hg.1	KLF5	1.29	1.79945e-07	4.11931e-06
TC1200010686.hg.1	SLC11A2	1.28667	3.33644e-06	4.8036e-05
TC0100013581.hg.1	SPOCD1	1.28667	8.35707e-05	0.000718857
TC0300013108.hg.1	TNIK	1.28667	4.01588e-06	5.56953e-05
TC1900008544.hg.1	RCN3	1.28667	1.60543e-05	0.00017944
TC0400012453.hg.1	FBXO8	1.28333	0.00787047	0.0280086
TC0600007788.hg.1	SCUBE3	1.27667	2.96353e-05	0.000300387
TC0600013206.hg.1	SLC18B1	1.27333	2.55303e-07	5.52903e-06
TC1200008820.hg.1	IFT81	1.27333	9.13003e-07	1.65144e-05
TC0600009059.hg.1	FOXO3	1.27	2.74703e-08	8.56276e-07
TC1900010651.hg.1	GMFG	1.27	0.000137494	0.00109403
TC1500007231.hg.1	GLDN	1.27	8.38387e-05	0.000720679
TC0300013125.hg.1	PLD1	1.26667	1.09106e-06	1.90898e-05
TC0900008297.hg.1	NIPSNAP3A; NIPSNAP3B	1.26667	4.34944e-06	5.89836e-05
TC1200011845.hg.1	SELPLG	1.26667	3.99466e-05	0.000383132
TC1000011726.hg.1	SH3PXD2A	1.26333	2.54025e-07	5.51997e-06
TC0600011880.hg.1	GTPBP2	1.26333	1.05044e-06	1.85198e-05
TC1000007698.hg.1	CISD1	1.26	4.97767e-07	9.81959e-06
TC1100012981.hg.1	RCN1	1.26	3.82298e-08	1.11837e-06
TC1300009979.hg.1	UCHL3	1.26	1.55296e-05	0.000174335
TC2100006714.hg.1	NCAM2	1.26	2.67946e-05	0.000276614
TC1000008574.hg.1	PGAM1	1.26	1.02407e-08	3.82314e-07
TC0100014852.hg.1	GBP1	1.26	0.000158309	0.00122844
TC0400012193.hg.1	MAP9	1.26	5.94705e-05	0.00053785
TC0500007972.hg.1	VCAN	1.25667	1.28958e-05	0.00014896
TC1100010946.hg.1	LPXN	1.25667	1.76115e-07	4.04607e-06
TC0800008183.hg.1	OSGIN2	1.25	4.19774e-06	5.73503e-05
TC1500010906.hg.1	RP11-351M8.2; MESDC2; RP11-351M8.1	1.24667	4.46417e-05	0.000422084
TC0800010783.hg.1	MSC	1.24667	0.000174448	0.00133274
TC0200016651.hg.1	CYP1B1	1.24333	7.60214e-06	9.50738e-05
TC0700013396.hg.1	CLDN12	1.24333	4.22847e-06	5.76161e-05
TC0700010509.hg.1	CYCS	1.24	4.25316e-06	5.78612e-05
TC0900010769.hg.1	NFIL3	1.23667	1.95757e-06	3.11911e-05
TC0900010444.hg.1	CARNMT1	1.23667	6.88995e-07	1.28052e-05
TC0700011586.hg.1	GSAP	1.23667	0.000141834	0.00112139
TC1100007003.hg.1	LDHA	1.23333	1.42849e-06	2.38561e-05
TC0400009001.hg.1	FAM160A1	1.23333	7.60722e-06	9.50738e-05
TC0200009978.hg.1	PDK1	1.23	1.05127e-06	1.85198e-05
TC0200010807.hg.1	TTLL4	1.23	0.000179429	0.00136835
TC0800007137.hg.1	FZD3	1.23	0.000317907	0.00217745
TC0400008618.hg.1	FGF2	1.22667	3.67978e-07	7.59766e-06
TC1900007777.hg.1	CEBPG	1.22667	2.04029e-07	4.58886e-06
TC0400012213.hg.1	CTSO	1.22	4.22508e-07	8.57194e-06
TC0300013461.hg.1	MASP1	1.22	1.12523e-05	0.000132091
TC0700008786.hg.1	DNAJB9	1.22	2.02022e-06	3.19121e-05
TC0900008219.hg.1	NR4A3	1.21667	4.05445e-06	5.6003e-05
TC0300011448.hg.1	EOGT	1.21333	1.37573e-05	0.000157195
TC1300008487.hg.1	SLC7A1	1.21333	2.48466e-05	0.000258374
TC1600008190.hg.1	SLC7A6	1.21	2.8609e-05	0.000292757
TC1100009824.hg.1	CARS	1.21	4.16666e-07	8.4668e-06
TC1400006659.hg.1	MMP14	1.20667	1.97595e-08	6.62008e-07
TC1500009904.hg.1	TLE3	1.20667	1.11966e-07	2.78667e-06
TC0900008545.hg.1	PAPPA	1.20667	2.02964e-07	4.5729e-06
TC1500010407.hg.1	ANPEP	1.20667	1.78169e-07	4.08595e-06
TC1000010132.hg.1	MKX	1.20333	1.59174e-08	5.63136e-07
TC0300012323.hg.1	MGLL	1.20333	5.17612e-08	1.43203e-06
TC0300012145.hg.1	FSTL1; MIR198	1.20333	5.11542e-06	6.81055e-05
TC0400009137.hg.1	FNIP2	1.2	2.59965e-05	0.000268807
TC0300013970.hg.1	PFKFB4; MIR6823	1.2	0.000228211	0.00165349
TC1700008151.hg.1	NFE2L1	1.19667	9.59345e-09	3.64507e-07
TC1200011543.hg.1	PGAM1	1.19333	2.54963e-08	8.12494e-07
TC1100008886.hg.1	TMEM133	1.19	0.00101279	0.00565262
TC2100008495.hg.1	IL10RB	1.19	7.56802e-08	1.98276e-06
TC0600009683.hg.1	AIG1	1.18667	3.56386e-07	7.39397e-06
TC0600014328.hg.1	OSTM1	1.18667	2.1981e-06	3.40826e-05
TC0500009346.hg.1	WWC1	1.18333	3.03015e-06	4.42955e-05
TC0600014257.hg.1	HLA-C	1.18	4.70194e-08	1.32782e-06
TC0600007495.hg.1	HLA-A	1.17667	8.38523e-07	1.52747e-05
TC0200015246.hg.1	STAT4	1.17667	0.000277375	0.00194323
TC1700007796.hg.1	IGFBP4	1.17333	4.07297e-06	5.61199e-05
TC0800011208.hg.1	HRSP12	1.17333	1.73001e-06	2.80172e-05
TC1500010869.hg.1	CCPG1; MIR628	1.17	2.2036e-05	0.00023476
TC0400012496.hg.1	AGA	1.16667	2.97891e-07	6.33385e-06
TC1400009186.hg.1	ERO1A	1.16667	1.25914e-06	2.14462e-05
TC0900012209.hg.1	TTC39B	1.16667	3.2171e-06	4.66314e-05
TC0400009431.hg.1	TENM3	1.16667	7.87612e-05	0.000681595
TC0400008119.hg.1	TIGD2	1.16667	1.38693e-05	0.000158325
TC0900006538.hg.1	JAK2	1.16	3.08081e-05	0.00030814
TC1500010853.hg.1	FSIP1	1.16	2.98774e-06	4.37514e-05
TC1900006507.hg.1	CNN2	1.15333	1.02919e-05	0.000122609
TC1400008677.hg.1	SLC7A7	1.15333	0.000361843	0.0024115
TC0600013462.hg.1	FBXO30	1.15	2.53021e-06	3.81386e-05
TC0900008202.hg.1	TGFBR1	1.14667	3.31154e-08	9.93652e-07
TSUnmapped00000517.hg.1	HYOU1	1.14667	2.44845e-07	5.34764e-06
TC0X00007713.hg.1	LPAR4	1.14667	3.65295e-05	0.000354862
TSUnmapped00000484.hg.1	HYOU1	1.14667	2.29589e-05	0.00024267
TC1900008880.hg.1	KIR2DL4	1.14667	0.000433306	0.00280589
TC0400012820.hg.1	FGF5	1.14333	9.63242e-07	1.7229e-05
TC0900011370.hg.1	BRINP1	1.14	0.000447197	0.00288453
TC0X00006977.hg.1	MID1IP1	1.14	5.18518e-05	0.000477693
TC1400009698.hg.1	LTBP2	1.13667	1.4779e-07	3.50828e-06
TC2000009890.hg.1	ANKEF1	1.13667	2.46842e-05	0.00025731
TC1700010200.hg.1	ALDOC	1.13667	3.86897e-06	5.38905e-05
TC1000007081.hg.1	PDSS1	1.13667	2.35892e-05	0.000248111
TC0400007311.hg.1	RHOH	1.13667	0.00079118	0.00462691
TC1200011870.hg.1	KCTD10	1.13333	5.51715e-07	1.0591e-05
TC2000007209.hg.1	PROCR	1.13333	1.05281e-06	1.85215e-05
TC0500013349.hg.1	FBN2	1.13333	0.00396004	0.0166962
TC0100017258.hg.1	BATF3	1.13	0.000115566	0.000944715
TC1200006850.hg.1	ETV6	1.12667	5.93417e-08	1.60779e-06
TC0900008483.hg.1	SLC31A1	1.12667	2.24799e-06	3.47409e-05
TSUnmapped00000138.hg.1	HYOU1	1.12667	1.0912e-05	0.000128684
TC0900008665.hg.1	OR1J2	1.12667	0.000369669	0.00245494
TC0600013409.hg.1	HIVEP2	1.12333	9.28548e-08	2.38021e-06
TC1800008824.hg.1	LMAN1	1.12333	1.40472e-07	3.35317e-06
TSUnmapped00000777.hg.1	HYOU1	1.12	1.06292e-06	1.86228e-05
TC1700011088.hg.1	COL1A1	1.12	2.64699e-06	3.96198e-05
TC2200009281.hg.1	PNPLA3	1.12	9.77987e-05	0.000823591
TC0100014543.hg.1	DEPDC1	1.12	0.000220669	0.00161993
TC1500010866.hg.1	RAB27A	1.12	2.72434e-05	0.000280797
TC0800011634.hg.1	SNTB1	1.11667	1.36112e-06	2.29098e-05
TC0400007306.hg.1	N4BP2	1.11667	2.25509e-06	3.48087e-05
TC1500010658.hg.1	VIMP	1.11667	3.82502e-06	5.33363e-05
TC1200010185.hg.1	ITPR2	1.11667	2.29775e-05	0.00024267
TC1000008054.hg.1	PLAU	1.11333	2.83446e-07	6.05681e-06
TC1900011004.hg.1	SLC1A5	1.11333	4.07709e-06	5.61199e-05
TC0300009258.hg.1	MME	1.11333	5.85099e-06	7.64406e-05
TC0100011453.hg.1	G0S2	1.11333	1.34155e-05	0.000154242
TC0800010357.hg.1	CEBPD	1.11	5.50245e-05	0.000504389
TC1800008580.hg.1	PSTPIP2	1.11	0.000591489	0.00362067
TC0600008071.hg.1	PTK7	1.11	1.19325e-06	2.05639e-05
TC0100006874.hg.1	PLOD1	1.10667	1.17521e-07	2.91925e-06
TC0400008922.hg.1	LSM6	1.10667	5.08504e-06	6.78135e-05
TC0100014191.hg.1	RAB3B	1.10667	0.000124445	0.00100262
TC0900009424.hg.1	GLIS3	1.10333	2.8488e-05	0.000291751
TSUnmapped00000440.hg.1	HYOU1	1.10333	2.40634e-06	3.67023e-05
TC0100008591.hg.1	PGM1	1.10333	7.12285e-06	9.05693e-05
TC0400008331.hg.1	NPNT	1.10333	0.00216083	0.0104364
TC1400006715.hg.1	PCK2	1.10333	0.000295894	0.00205184
TSUnmapped00000300.hg.1	HYOU1	1.1	5.2106e-07	1.01852e-05
TC1000012169.hg.1	ADAM12	1.09667	1.41925e-06	2.37327e-05
TC1400010596.hg.1	PSMA6	1.09667	7.70474e-07	1.41759e-05
TC0100006884.hg.1	VPS13D	1.09667	8.76459e-06	0.000107609
TC0200015242.hg.1	STAT1	1.09333	6.21382e-07	1.17354e-05
TC0200012307.hg.1	SOS1	1.09333	1.1563e-06	2.0073e-05
TC1600010561.hg.1	CDH11	1.09333	6.48196e-06	8.37468e-05
TC1200008474.hg.1	SOCS2	1.09333	6.22529e-06	8.07556e-05
TC1000008099.hg.1	C10orf11	1.09333	1.63161e-05	0.000181419
TC2000009317.hg.1	SULF2	1.09333	0.000943127	0.00533571
TC0300012807.hg.1	SIAH2	1.09333	2.1663e-05	0.00023126
TC0600014217.hg.1	SERPINB1	1.09	3.17386e-06	4.60566e-05
TC0800006975.hg.1	BMP1	1.09	1.19968e-05	0.000139681
TC1400010195.hg.1	WARS	1.09	0.000750303	0.00442209
TC0700012224.hg.1	LAMB1	1.08333	1.37565e-06	2.3124e-05
TC0100014937.hg.1	FAM69A	1.08333	0.000172691	0.00132168
TC1700007451.hg.1	CPD	1.08	9.5555e-07	1.71871e-05
TC1500010655.hg.1	CHSY1	1.08	3.58018e-06	5.05812e-05
TC1200012650.hg.1	MARS; MIR6758	1.08	5.42945e-06	7.17362e-05
TC1200008669.hg.1	TDG	1.08	5.75479e-06	7.54139e-05
TC0X00007188.hg.1	FTSJ1	1.08	2.44415e-05	0.000255194
TC0900006539.hg.1	JAK2	1.07667	9.4684e-05	0.000801038
TC1700009398.hg.1	MIR22HG	1.07333	0.000579081	0.00355319
TC0700012968.hg.1	PDIA4	1.06667	2.47145e-05	0.000257416
TC0100013534.hg.1	LAPTM5	1.06667	0.000483272	0.00307096
TC1500007355.hg.1	AQP9	1.06333	3.38154e-05	0.000333287
TC1100008881.hg.1	ARHGAP42	1.06333	2.67539e-06	3.99984e-05
TC1500009728.hg.1	DAPK2	1.06333	2.12771e-05	0.000228088
TC1300008048.hg.1	TEX29	1.06	4.76985e-05	0.000445134
TC0100013629.hg.1	YARS	1.06	4.70889e-05	0.00044077
TC2000007313.hg.1	LBP	1.06	0.000156328	0.0012165
TC1500010018.hg.1	SEMA7A	1.06	8.66193e-05	0.000741109
TC0X00006794.hg.1	PRDX4	1.06	2.46592e-06	3.7389e-05
TC0400010715.hg.1	CHIC2	1.06	7.89702e-05	0.000682944
TC0400010077.hg.1	RAB28	1.05667	1.50814e-06	2.49913e-05
TC1200011321.hg.1	OSBPL8	1.05667	2.34407e-06	3.58377e-05
TC0900011708.hg.1	PTGES	1.05667	0.000459785	0.00294857
TC0100010586.hg.1	FMO4	1.05667	3.67988e-05	0.000356939
TC0900007819.hg.1	CTSL3P	1.05667	0.000236729	0.00169938
TC0200013095.hg.1	BOLA3	1.05	9.99936e-08	2.53287e-06
TC1300007755.hg.1	DNAJC3	1.04667	1.38309e-07	3.31386e-06
TC0300006737.hg.1	GALNT15	1.04667	0.000265884	0.00187822
TC0100018499.hg.1	MUC1	1.04667	0.00020746	0.00154094
TC0100013659.hg.1	CSMD2	1.04667	0.000305487	0.00210925
TC0300013471.hg.1	BCL6	1.04333	6.62555e-06	8.53444e-05
TSUnmapped00000258.hg.1	SURF4	1.04	7.08939e-07	1.31378e-05
TC1800009281.hg.1	IER3IP1	1.03667	1.50135e-06	2.49355e-05
TC0700007472.hg.1	C7orf69	1.03667	0.000405501	0.00265497
TC0100015310.hg.1	SLC16A1	1.03333	1.21312e-06	2.07933e-05
TC1200007052.hg.1	GOLT1B	1.03333	1.17642e-05	0.000137848
TC2000007224.hg.1	SPAG4	1.03333	0.000226861	0.00164975
TC0700012896.hg.1	CTAGE6	1.03333	0.000383107	0.00252958
TC1900009201.hg.1	MKNK2	1.03	0.000610065	0.00372196
TC0700009056.hg.1	FAM71F2	1.03	4.79252e-06	6.43805e-05
TC1400010012.hg.1	LGMN	1.03	1.51699e-06	2.50732e-05
TSUnmapped00000076.hg.1	SURF4	1.03	7.07673e-06	9.00719e-05
TC1000012423.hg.1	PFKP	1.02667	7.00986e-06	8.94223e-05
TC1900008300.hg.1	RELB	1.02667	9.72693e-06	0.000116419
TC0300012897.hg.1	SSR3	1.02667	3.10158e-05	0.000309975
TC2000006444.hg.1	TRIB3	1.02667	0.00198985	0.00976112
TC0900006560.hg.1	PDCD1LG2	1.02333	3.40783e-06	4.86277e-05
TC0300012393.hg.1	MBD4	1.02333	5.13882e-06	6.83179e-05
TC2200008832.hg.1	DESI1	1.02333	0.000761025	0.00447707
TC1100012510.hg.1	HYOU1	1.02	2.50322e-07	5.45799e-06
TC0900010995.hg.1	ALG2	1.02	2.54616e-06	3.82891e-05
TC0200015002.hg.1	CHN1	1.01667	0.00494389	0.019767
TC0700007370.hg.1	AEBP1; MIR4649	1.01333	7.58058e-08	1.98276e-06
TC0800006566.hg.1	AGPAT5	1.01333	1.58495e-05	0.000177306
TC1100013096.hg.1	RBM7	1.01333	9.19445e-06	0.000110942
TC0400011791.hg.1	ANKRD50	1.01	2.08786e-06	3.28594e-05
TC1700007560.hg.1	CCL8	1.01	0.00209142	0.0101546
TC1600009722.hg.1	USP31	1.01	0.000258322	0.00183516
TC0600010095.hg.1	MAP3K4	1.01	3.74932e-06	5.23944e-05
TC1500007510.hg.1	TPM1	1.00667	5.40822e-06	7.15292e-05
TC0400012150.hg.1	TMEM154	1.00667	0.00578785	0.0222406
TSUnmapped00000372.hg.1	SLC16A1	1.00667	9.56424e-05	0.000807992
TC0600009310.hg.1	GJA1	1.00333	4.36359e-07	8.76984e-06
TC1400010331.hg.1	XRCC3	1.00333	0.000192692	0.0014514
TC0400007276.hg.1	KLHL5	1.00333	4.78548e-05	0.00044599
TSUnmapped00000370.hg.1	SLC16A1	1	9.02645e-06	0.000109441
TC1000007619.hg.1	ASAH2B	1	0.000333106	0.00224798
TC0700013458.hg.1	HILPDA	1	5.75404e-05	0.000525361
TC1500009973.hg.1	ADPGK	0.993333	4.23303e-05	0.000403711
TC1700007677.hg.1	DUSP14	0.993333	6.75481e-06	8.67483e-05
TC0400008362.hg.1	OSTC	0.993333	8.34428e-07	1.52217e-05
TC0700006984.hg.1	SNX10	0.99	1.81454e-05	0.000198156
TC0500009559.hg.1	SFXN1	0.99	2.21446e-05	0.000235228
TC1700007558.hg.1	CCL7	0.99	7.17105e-05	0.000628628
TC1800007092.hg.1	MOCOS	0.99	0.000149256	0.00117308
TC1100011052.hg.1	FADS3	0.99	4.46875e-06	6.05377e-05
TC0400012171.hg.1	RNF175	0.99	0.000112181	0.000925296
TC0200010239.hg.1	COL3A1; MIR3606	0.99	1.01898e-07	2.57096e-06
TC0700012041.hg.1	PLOD3	0.986667	2.56425e-05	0.000265789
TC1900007123.hg.1	LYL1	0.986667	0.000516283	0.00323589
TSUnmapped00000329.hg.1	SURF4	0.983333	5.68173e-06	7.46087e-05
TC0300008563.hg.1	DIRC2	0.983333	1.83878e-06	2.9518e-05
TC0700009508.hg.1	TCAF2	0.983333	4.10167e-05	0.000392515
TC0700006662.hg.1	C1GALT1	0.983333	2.43151e-05	0.000254288
TC1900009357.hg.1	MYDGF	0.98	0.00997205	0.0337281
TC1800008128.hg.1	PTPN2	0.98	3.55989e-06	5.03499e-05
TC0300012216.hg.1	CCDC14	0.98	4.05941e-06	5.6003e-05
TC1600007953.hg.1	MT4	0.98	2.21177e-05	0.000235138
TC0200010216.hg.1	ITGAV	0.98	8.1361e-07	1.49268e-05
TSUnmapped00000322.hg.1	HYOU1	0.98	7.00525e-05	0.000617042
TC0500011435.hg.1	LYSMD3	0.976667	2.92996e-05	0.000297454
TC0100010381.hg.1	UAP1	0.976667	2.15146e-05	0.00023025
TC1100006815.hg.1	WEE1	0.973333	4.20658e-06	5.74101e-05
TC0500013261.hg.1	GALNT10	0.973333	0.000233607	0.00168072
TC0600011232.hg.1	HIST1H1B	0.973333	0.00303795	0.0136082
TC1100007884.hg.1	SLC3A2	0.97	9.17747e-06	0.000110876
TC2000006792.hg.1	PCSK2	0.97	0.000195652	0.00146682
TC0500008814.hg.1	PAIP2	0.97	1.86597e-06	2.98426e-05
TSUnmapped00000244.hg.1	HYOU1	0.97	1.97855e-06	3.14085e-05
TC0100013925.hg.1	MED8	0.97	6.80773e-05	0.000603368
TC1500006925.hg.1	THBS1	0.966667	1.22255e-06	2.09062e-05
TC0500013039.hg.1	ADAMTS2	0.966667	2.29123e-06	3.51973e-05
TC0200011720.hg.1	ODC1; SNORA80B	0.966667	0.000110862	0.00091677
TC0300009471.hg.1	SKIL	0.966667	1.09993e-06	1.92116e-05
TC1900011707.hg.1	GPI	0.966667	4.17971e-06	5.71647e-05
TC0100007206.hg.1	CDA	0.963333	0.000295334	0.00204906
TC0200013616.hg.1	AFF3	0.963333	0.00151812	0.00788372
TC1700012073.hg.1	P4HB	0.963333	2.33376e-06	3.57225e-05
TC1100013094.hg.1	PTS	0.963333	4.21336e-05	0.000402304
TC1100011888.hg.1	CTSC	0.956667	0.00126394	0.00676995
TC1400007337.hg.1	JKAMP	0.956667	3.31207e-05	0.000328203
TC1500007093.hg.1	EIF3J	0.953333	8.87372e-06	0.000108327
TC0X00009101.hg.1	GPM6B	0.953333	0.00467995	0.0189737
TC1100011694.hg.1	LRRC32	0.953333	1.66135e-06	2.70759e-05
TC0800007080.hg.1	BNIP3L	0.95	4.14846e-07	8.45044e-06
TC0600012709.hg.1	POPDC3	0.95	4.57454e-06	6.18403e-05
TC1700010687.hg.1	P3H4	0.946667	3.02852e-05	0.000304094
TC1200006905.hg.1	FAM234B	0.946667	0.00131259	0.00699166
TC0900011842.hg.1	SURF4	0.94	1.84904e-06	2.96457e-05
TC0X00011159.hg.1	HAUS7; TREX2	0.94	2.15788e-05	0.000230745
TC0400010989.hg.1	ADAMTS3	0.94	4.69829e-05	0.000440099
TC0600009753.hg.1	STXBP5	0.94	2.42194e-05	0.000253493
TC1600011060.hg.1	COTL1	0.936667	0.000163146	0.00126369
TC0700010075.hg.1	GNA12	0.936667	8.57977e-05	0.000734569
TC1200010562.hg.1	COL2A1	0.936667	0.000113663	0.000933321
TC0900010589.hg.1	HNRNPK	0.936667	0.0163565	0.0487261
TC0900010800.hg.1	ECM2	0.936667	0.000130193	0.00104273
TC1500009348.hg.1	FBN1	0.933333	9.03309e-06	0.000109441
TC0200016739.hg.1	ARL5A	0.933333	0.000442475	0.00285982
TC0500010150.hg.1	DNAH5	0.933333	0.0112799	0.0370774
TC0500007762.hg.1	TMEM174	0.933333	0.00206954	0.0100638
TC1700007949.hg.1	ARL4D	0.933333	9.00139e-06	0.000109396
TC0400011548.hg.1	LEF1	0.93	0.000107661	0.000895487
TC1200010839.hg.1	ITGA5	0.93	1.03124e-05	0.00012274
TC0300010431.hg.1	DAZL	0.93	0.00224406	0.0107254
TC1200012105.hg.1	WSB2	0.93	2.9942e-05	0.000302144
TC0200010911.hg.1	KCNE4	0.93	5.95413e-05	0.000538111
TC1900011756.hg.1	PVR	0.93	8.46704e-05	0.000725885
TC1700008757.hg.1	MAP2K6	0.926667	3.62785e-05	0.000353494
TC0500012100.hg.1	H2AFY	0.926667	1.16016e-05	0.000136067
TC0900007863.hg.1	CKS2	0.926667	0.000840597	0.00483662
TC0100010369.hg.1	ATF6	0.923333	2.82333e-06	4.16842e-05
TC0100013897.hg.1	P3H1	0.923333	0.000107905	0.000896358
TC0700006634.hg.1	AIMP2	0.92	0.00472869	0.0190849
TC1200010448.hg.1	GXYLT1	0.92	0.000556795	0.00343945
TC1200010961.hg.1	NDUFA4L2	0.92	0.000362971	0.00241776
TC1800008129.hg.1	PTPN2	0.92	0.00751695	0.0270258
TC0100008807.hg.1	NEXN	0.92	0.00270723	0.0124388
TC1600010593.hg.1	CMTM4	0.916667	0.000201051	0.00149942
TC0700007479.hg.1	ABCA13	0.916667	0.00135363	0.00715683
TC0400009936.hg.1	GRPEL1	0.916667	4.43795e-05	0.000420001
TC1000006464.hg.1	GTPBP4	0.913333	0.000395217	0.00259487
TC0600013709.hg.1	SERAC1	0.913333	2.90499e-05	0.00029562
TC0400006578.hg.1	SH3BP2	0.91	7.67364e-06	9.55852e-05
TC0500007610.hg.1	ERBB2IP	0.91	6.03158e-05	0.000544149
TC1100009453.hg.1	ST3GAL4	0.91	0.00196027	0.00965287
TC0300013911.hg.1	DNAJB11	0.91	0.000196807	0.00147289
TC1900006730.hg.1	KDM4B	0.91	0.00106867	0.00590804
TC1600010168.hg.1	SHCBP1	0.91	0.00134102	0.00710184
TC0300007489.hg.1	GNL3; SNORD19B	0.906667	2.39595e-05	0.000251594
TC0100014193.hg.1	TXNDC12; KTI12	0.906667	1.77553e-06	2.8682e-05
TC1600007986.hg.1	NLRC5	0.906667	0.000191373	0.00144485
TC1900007384.hg.1	GDF15	0.906667	3.01769e-05	0.000303719
TC0100011200.hg.1	TIMM17A	0.906667	1.34333e-05	0.000154308
TC0100012458.hg.1	UBE2J2	0.906667	0.000326333	0.00222212
TC1500006788.hg.1	GREM1	0.906667	3.28e-06	4.74851e-05
TSUnmapped00000594.hg.1	GREM1	0.903333	3.38868e-06	4.84647e-05
TC1600010859.hg.1	MLKL	0.903333	0.000326998	0.00222547
TC0400012992.hg.1	MFAP3L	0.903333	0.000804612	0.00468528
TC0200016582.hg.1	NABP1	0.903333	1.60957e-05	0.000179746
TC0100013748.hg.1	GNL2	0.903333	4.05466e-06	5.6003e-05
TC0900011193.hg.1	LPAR1	0.903333	0.000493795	0.00312238
TC0300011273.hg.1	ARF4	0.9	1.00264e-05	0.000119669
TC0400009450.hg.1	WWC2	0.9	1.79587e-05	0.000196284
TC0800009961.hg.1	CLU; MIR6843	0.9	0.0173191	0.050527
TC1200012080.hg.1	TESC	0.9	8.90647e-05	0.000760006
TC0500008589.hg.1	CHSY3	0.9	0.00266138	0.0122945
TC1400009912.hg.1	GALC	0.9	4.67306e-06	6.29072e-05
TC0100017079.hg.1	SLC41A1	0.896667	2.99568e-05	0.000302144
TC1700006909.hg.1	MYOCD	0.896667	0.000537233	0.00334111
TC0600011121.hg.1	HIST1H1A	0.896667	0.006004	0.022826
TC0800008801.hg.1	TRIB1	0.896667	0.000354407	0.00236809
TC0600012432.hg.1	PGM3	0.893333	3.06617e-05	0.000307394
TC0500006472.hg.1	TRIP13	0.893333	0.00186076	0.00925409
TC0100015333.hg.1	PTPN22	0.893333	9.93669e-05	0.000835154
TSUnmapped00000333.hg.1	SURF4	0.89	4.48125e-07	8.99224e-06
TC1000011749.hg.1	ITPRIP	0.89	0.000663883	0.00399152
TC0800007362.hg.1	PLEKHA2	0.89	0.000254617	0.00181159
TC1700009256.hg.1	NARF	0.89	7.66244e-06	9.55384e-05
TC0600008094.hg.1	TJAP1	0.886667	0.00586715	0.0224506
TC1200009800.hg.1	SLC2A3	0.886667	5.44157e-05	0.000499522
TC0X00007053.hg.1	MAOA	0.886667	0.00323376	0.0143403
TC1900010017.hg.1	ELL	0.886667	0.00033025	0.00223693
TSUnmapped00000489.hg.1	SURF4	0.883333	5.87739e-06	7.67074e-05
TC0600009821.hg.1	ULBP1	0.883333	0.000426301	0.00277062
TC2000009522.hg.1	CYP24A1	0.883333	0.00131486	0.00700083
TC2100007597.hg.1	HSPA13	0.883333	1.09852e-05	0.00012931
TC0500012059.hg.1	VDAC1	0.883333	2.4963e-06	3.7716e-05
TC0900011962.hg.1	NACC2	0.883333	4.4249e-05	0.000419075
TC0800007554.hg.1	UBE2V2	0.883333	0.000604917	0.00369582
TC0300012118.hg.1	TMEM39A	0.88	3.72697e-06	5.22619e-05
TC1800008162.hg.1	FAM210A	0.88	0.000444896	0.00287402
TC1900006770.hg.1	DUS3L	0.88	0.00434241	0.0179201
TC0600014337.hg.1	GOPC	0.88	1.39084e-05	0.000158489
TC0X00009493.hg.1	EFHC2	0.88	0.00464385	0.0188849
TC0600012827.hg.1	WASF1	0.88	3.28883e-06	4.75102e-05
TC0X00010793.hg.1	ZDHHC9	0.876667	3.92584e-06	5.46234e-05
TC0300007657.hg.1	C3orf14	0.876667	0.000288965	0.00200921
TC2100008494.hg.1	IFNAR2	0.876667	8.77834e-06	0.000107675
TC1200010983.hg.1	AVIL	0.873333	9.09036e-05	0.000773642
TC0300007437.hg.1	MANF	0.873333	3.42915e-05	0.000336945
TC1400008362.hg.1	TRAF3	0.873333	6.26457e-05	0.000561427
TC0200010419.hg.1	SGOL2	0.87	0.00527096	0.0207263
TC0100010218.hg.1	KIRREL	0.87	4.73841e-05	0.000442888
TC0200012713.hg.1	BCL11A	0.87	0.000195265	0.00146646
TC0900006559.hg.1	CD274	0.866667	0.00157979	0.00814143
TC1000008364.hg.1	RP11-380G5.2; PTEN	0.866667	0.000138156	0.00109793
TC0300006602.hg.1	HRH1	0.866667	0.00557285	0.0216286
TC0400009037.hg.1	MND1	0.866667	0.000433475	0.00280589
TSUnmapped00000558.hg.1	HYOU1	0.866667	3.48344e-05	0.000341496
TC1300007731.hg.1	GPR180	0.866667	7.91786e-05	0.000683825
TC0900007667.hg.1	PSAT1	0.866667	0.00142827	0.0074776
TSUnmapped00000293.hg.1	RCC2	0.863333	0.000829978	0.00479701
TC0800010081.hg.1	RNF122	0.863333	0.00016941	0.00130004
TSUnmapped00000205.hg.1	SURF4	0.863333	2.8184e-06	4.16842e-05
TC0900012212.hg.1	PLIN2	0.863333	1.17988e-05	0.000137876
TC0400012821.hg.1	C4orf22	0.863333	4.46982e-05	0.000422084
TC0300010916.hg.1	TMEM158	0.86	6.13008e-05	0.000550527
TC0600012413.hg.1	IBTK	0.86	2.41775e-05	0.000253262
TC0100013126.hg.1	EMC1	0.86	0.000224872	0.00163993
TC0900008667.hg.1	OR1N2	0.86	0.000150282	0.0011755
TC0200012925.hg.1	C1D	0.86	5.68548e-05	0.000519684
TC0300014020.hg.1	CLDND1	0.856667	1.64605e-05	0.000182708
TC0400009198.hg.1	APELA	0.856667	0.00126015	0.00676284
TC1600010752.hg.1	AARS	0.856667	3.64508e-05	0.000354635
TC0900008790.hg.1	ZBTB43	0.856667	0.000264383	0.00187084
TSUnmapped00000477.hg.1	SURF4	0.856667	8.24759e-07	1.50743e-05
TC1600008149.hg.1	E2F4	0.856667	7.53716e-05	0.000657133
TC0100014505.hg.1	SLC35D1	0.856667	6.37378e-05	0.000570816
TC0800010427.hg.1	RB1CC1	0.856667	0.0010864	0.00598801
TC0100016658.hg.1	ARPC5	0.853333	2.2104e-05	0.000235138
TC0400012173.hg.1	SFRP2	0.853333	0.00012242	0.000988297
TC0500009100.hg.1	SMIM3	0.853333	0.000107763	0.000895755
TC0Y00006879.hg.1	IL3RA	0.853333	0.000445296	0.00287516
TC1300008249.hg.1	GJB2	0.853333	0.00239995	0.0113297
TSUnmapped00000383.hg.1	HYOU1	0.85	0.000272704	0.00191586
TSUnmapped00000050.hg.1	MLXIP	0.85	0.00298615	0.0134324
TC1100008330.hg.1	IL18BP	0.85	0.000790586	0.00462691
TC0600011124.hg.1	HIST1H3B	0.85	0.00276352	0.0126266
TC0600008630.hg.1	TTK	0.85	0.0100346	0.0338857
TC0X00006686.hg.1	GRPR	0.846667	0.00106502	0.00589294
TC0500008554.hg.1	MEGF10	0.846667	0.00304238	0.0136233
TC0500012826.hg.1	SH3PXD2B	0.846667	0.000211824	0.00156792
TC1100007826.hg.1	BEST1	0.846667	7.13374e-05	0.00062664
TC0600008757.hg.1	PNRC1	0.843333	1.06577e-05	0.000125961
TC0600014357.hg.1	LRP11	0.843333	0.000112259	0.000925344
TC1200008081.hg.1	DYRK2	0.843333	0.00133971	0.00709784
TC2000007277.hg.1	RPN2	0.843333	3.70407e-06	5.20452e-05
TC0X00011126.hg.1	GABRA3	0.84	0.000237703	0.00170446
TC1700011097.hg.1	LRRC59	0.84	0.00119115	0.00644913
TSUnmapped00000571.hg.1	GREM1	0.84	7.78676e-06	9.67128e-05
TC1600007557.hg.1	ZNF267	0.836667	0.00219821	0.0105534
TC0400007879.hg.1	USO1	0.836667	9.2002e-06	0.000110942
TC0800011105.hg.1	TRIQK	0.836667	6.51582e-05	0.000582318
TC1400009239.hg.1	GCH1	0.836667	0.000235597	0.0016922
TC0400006538.hg.1	TACC3	0.836667	0.00971431	0.0329867
TC0700012296.hg.1	C7orf60	0.836667	0.000221815	0.00162431
TC1600011350.hg.1	PMM2	0.833333	0.000621907	0.00377806
TC0200010791.hg.1	PNKD; MIR6810	0.833333	0.00270299	0.0124286
TC1100012949.hg.1	IFITM1	0.833333	4.05988e-06	5.6003e-05
TC1600011535.hg.1	SIAH1	0.83	7.41649e-06	9.35353e-05
TC1000010006.hg.1	DNAJC1	0.83	3.11615e-05	0.00031119
TC0500010476.hg.1	RAD1	0.83	0.0020028	0.00981064
TC1000007761.hg.1	ARID5B	0.826667	6.30066e-06	8.16509e-05
TC0300008945.hg.1	MRAS	0.826667	0.000835959	0.00482073
TC1700007606.hg.1	TAF15	0.826667	0.000150494	0.00117633
TC1200007051.hg.1	PYROXD1	0.826667	0.000469381	0.00299901
TC0100010793.hg.1	CEP350	0.826667	0.00033149	0.00224067
TC0300006483.hg.1	BHLHE40	0.826667	0.000327389	0.00222577
TC0200012956.hg.1	GFPT1	0.823333	1.38864e-05	0.000158379
TC1400010584.hg.1	IRF9	0.823333	2.19269e-06	3.40503e-05
TC0900011013.hg.1	ERP44	0.823333	2.47137e-06	3.74275e-05
TC0600010235.hg.1	MLLT4	0.823333	0.000847464	0.00487176
TC1200009911.hg.1	MAGOHB	0.823333	4.41826e-05	0.000418755
TC0500010641.hg.1	C5orf34	0.823333	0.00348657	0.0151835
TC0100010571.hg.1	PRRX1	0.823333	8.83552e-06	0.00010817
TC0500012166.hg.1	CDC25C	0.823333	0.000513788	0.0032234
TC0900006531.hg.1	RCL1	0.823333	0.000731248	0.00433165
TC1300009522.hg.1	UGGT2	0.823333	1.8886e-05	0.000205024
TC0600007792.hg.1	PPARD	0.82	7.6131e-05	0.000662453
TC0900011217.hg.1	PTBP3	0.82	8.87293e-06	0.000108327
TC0500011228.hg.1	ARSB	0.82	9.32904e-06	0.00011218
TC0X00008316.hg.1	GRIA3	0.82	3.74819e-05	0.000362197
TC1900008287.hg.1	PVRL2	0.82	0.00168042	0.00857397
TC0100008625.hg.1	PDE4B	0.82	0.00923788	0.0317386
TC0900008504.hg.1	COL27A1	0.816667	0.000272648	0.00191586
TC1900010597.hg.1	YIF1B	0.816667	0.00140419	0.00737857
TC1100008409.hg.1	PPME1	0.816667	0.000284747	0.00198564
TC0X00008881.hg.1	SPRY3	0.813333	0.0091384	0.0315059
TC0Y00006855.hg.1	SPRY3	0.813333	0.0091384	0.0315059
TC1600007022.hg.1	ABCC1	0.813333	4.15112e-05	0.000396952
TC0500011157.hg.1	GCNT4	0.813333	0.00781127	0.0278356
TC1600006652.hg.1	TNFRSF12A	0.813333	0.000139702	0.0011068
TC0200008099.hg.1	HK2	0.81	0.00102954	0.00573614
TC1600010809.hg.1	TXNL4B	0.81	1.62322e-05	0.000180956
TC1700007636.hg.1	PIGW	0.81	7.90965e-05	0.000683575
TC0300006454.hg.1	CNTN4	0.81	0.00965707	0.0328357
TC0100007943.hg.1	RLF	0.81	2.48019e-05	0.000258117
TC0500013342.hg.1	ERAP1	0.806667	0.000102166	0.000856438
TC0200007144.hg.1	LCLAT1	0.806667	1.49965e-05	0.000169088
TC1500008245.hg.1	ABHD2	0.806667	3.55662e-05	0.000347874
TSUnmapped00000134.hg.1	SLC16A1	0.806667	1.66546e-05	0.000184703
TC1000007404.hg.1	CSGALNACT2	0.806667	2.02382e-05	0.000217861
TC0500007122.hg.1	BRIX1	0.806667	7.19426e-06	9.12964e-05
TC0600006714.hg.1	FAM50B	0.806667	0.000311407	0.00214158
TC1500010728.hg.1	SERF2	0.806667	0.00011499	0.000941207
TC1800006889.hg.1	RIOK3	0.806667	4.6951e-05	0.000440099
TC1200008666.hg.1	HSP90B1; MIR3652	0.806667	1.83449e-05	0.000199591
TC0400007293.hg.1	UBE2K	0.803333	7.00202e-06	8.94223e-05
TC0100017289.hg.1	PTPN14	0.803333	0.000118142	0.000962877
TC0700009232.hg.1	BPGM	0.803333	0.000413995	0.00270296
TC0700010167.hg.1	ACTB	0.803333	0.000261881	0.00185915
TC0100016971.hg.1	ADIPOR1	0.803333	0.000211518	0.00156656
TC0500008626.hg.1	PDLIM4	0.8	0.00235244	0.0111398
TC0200008996.hg.1	ACTR3	0.8	1.5257e-05	0.000171573
TC0500007075.hg.1	SUB1	0.8	5.84651e-05	0.000531001
TC2100007897.hg.1	KRTAP19-4	0.8	0.00532153	0.0208899
TC1200008165.hg.1	KCNMB4	0.8	0.00119534	0.00646908
TC0100017193.hg.1	KCNH1	0.8	0.000118237	0.000962877
TC0600007684.hg.1	SLC39A7	0.8	0.00180306	0.00905581
TC1200011400.hg.1	CCDC59	0.796667	4.49075e-05	0.000423749
TC0500009141.hg.1	GRIA1	0.796667	0.00203762	0.00995359
TC0300012945.hg.1	RARRES1	0.796667	0.00626345	0.0235337
TC2000009597.hg.1	CTCFL	0.796667	0.000184137	0.0014001
TC0300012164.hg.1	POLQ	0.796667	0.0128201	0.0407026
TC1600011518.hg.1	DOC2A	0.793333	0.00218439	0.0105106
TC0700008141.hg.1	PTPN12	0.79	2.32456e-05	0.000244898
TC0100007243.hg.1	ALPL	0.79	0.000408236	0.00267079
TC1100011794.hg.1	PRCP	0.79	0.000830745	0.00479928
TC0300011651.hg.1	GBE1	0.79	5.65491e-05	0.000517258
TC0700013119.hg.1	XRCC2	0.79	0.0106738	0.0355586
TC0500012935.hg.1	KIAA1191	0.786667	1.69074e-05	0.000187345
TC0300012449.hg.1	CPNE4	0.786667	0.00243789	0.011464
TC1900007142.hg.1	ZSWIM4	0.786667	0.00777017	0.0277498
TC0200016115.hg.1	ARL4C	0.783333	0.000796353	0.00465292
TC1000012489.hg.1	HOGA1	0.783333	0.000478888	0.00304913
TC1700008467.hg.1	VMP1; MIR21	0.783333	1.56519e-05	0.0001754
TC0400010940.hg.1	SULT1B1	0.783333	0.00300344	0.0135055
TC0700006928.hg.1	CCDC126	0.783333	0.000152288	0.00118891
TC1200011327.hg.1	CSRP2	0.783333	0.00254303	0.0118759
TC1500009386.hg.1	GABPB1	0.783333	0.00110883	0.00607772
TC0600013780.hg.1	LPAL2	0.783333	0.00110198	0.00604793
TC0300006437.hg.1	CHL1	0.783333	0.013311	0.0417656
TC1800006852.hg.1	GATA6	0.783333	0.00141818	0.0074369
TC0100015352.hg.1	NRAS	0.78	0.000455822	0.00293133
TC0900011256.hg.1	RNF183	0.78	0.000347064	0.00232507
TC0100015254.hg.1	LRIF1	0.78	0.00243386	0.0114501
TC0500012203.hg.1	PAIP2; CTB-43P18.1	0.78	5.8028e-05	0.000527778
TC0200013916.hg.1	IL1B	0.78	0.0167553	0.0494438
TC0100013630.hg.1	YARS	0.78	0.0029643	0.0133575
TC1200012805.hg.1	TAC3	0.776667	0.00178329	0.00897406
TC0600008073.hg.1	SRF	0.776667	0.00139936	0.00735621
TC0400012057.hg.1	SLC10A7	0.773333	0.000802408	0.00468192
TC1000010411.hg.1	ZNF33B	0.773333	0.00331386	0.0145813
TC1400010778.hg.1	TRIP11	0.773333	0.00522103	0.020593
TC1200009796.hg.1	SLC2A14	0.773333	8.23249e-05	0.000709566
TC1700011561.hg.1	WIPI1	0.773333	2.20457e-05	0.00023476
TC1500010800.hg.1	ALDH1A3	0.77	0.000227232	0.00165058
TC1700008549.hg.1	TANC2	0.77	4.39982e-05	0.000417624
TC1200007647.hg.1	ACVR1B	0.77	0.000733541	0.00433724
TC0300008713.hg.1	SEC61A1	0.77	2.04283e-05	0.000219428
TC1600010987.hg.1	CMIP	0.77	0.000959102	0.0053963
TC1300007774.hg.1	MBNL2	0.766667	0.000213579	0.00157909
TC1000008744.hg.1	TRIM8	0.763333	0.00034427	0.00231238
TSUnmapped00000474.hg.1	SLC16A1	0.763333	0.000105967	0.000884835
TC0800011472.hg.1	NUDCD1	0.763333	0.000225347	0.00164246
TC0400009856.hg.1	LYAR	0.763333	0.00128289	0.00685048
TC0400012765.hg.1	CPZ; GPR78	0.763333	0.000191105	0.00144453
TC0500008437.hg.1	TNFAIP8	0.763333	0.00290415	0.0131288
TC1000012491.hg.1	ENTPD7	0.763333	8.42102e-05	0.000722905
TC2100008533.hg.1	PCBP3	0.763333	0.000451583	0.0029099
TC1000010621.hg.1	ASAH2	0.763333	0.00485833	0.0195161
TC0900010789.hg.1	IARS	0.763333	0.000239208	0.00171378
TC1800009306.hg.1	RNF152	0.76	0.00993228	0.0336202
TC0900010694.hg.1	SHC3	0.76	0.000548294	0.00339347
TC0100013700.hg.1	CLSPN	0.756667	0.00213716	0.0103532
TSUnmapped00000622.hg.1	GREM1	0.756667	0.00297164	0.0133812
TC0200010823.hg.1	CDK5R2	0.756667	0.00682234	0.0251841
TC0200009936.hg.1	GAD1	0.756667	0.00871823	0.0304508
TC0100010387.hg.1	DDR2	0.753333	0.000100742	0.00084616
TC1800007080.hg.1	GALNT1	0.753333	0.000317118	0.0021732
TC1500008335.hg.1	FURIN	0.753333	0.000167443	0.0012892
TC0100016887.hg.1	ZNF281	0.753333	0.000114206	0.000937178
TC0200007907.hg.1	GKN1	0.753333	0.00539025	0.0211144
TSUnmapped00000127.hg.1	KIF15	0.75	0.00844889	0.029711
TC0100017110.hg.1	FCMR	0.75	0.00669582	0.0248313
TC0300010581.hg.1	AZI2	0.75	0.000211295	0.00156581
TC1500009508.hg.1	NEDD4	0.75	6.5531e-05	0.000584836
TC0600011233.hg.1	HIST1H3I	0.75	0.000202339	0.00150639
TC0900008716.hg.1	NEK6	0.75	1.29794e-05	0.000149765
TC0500008202.hg.1	FAM174A	0.746667	0.00336161	0.0147544
TC0600013203.hg.1	VNN1	0.746667	0.000352229	0.00235721
TC0600007487.hg.1	HLA-G	0.746667	3.86152e-05	0.00037175
TC1100010741.hg.1	CELF1	0.746667	0.000322784	0.00220379
TC1100007600.hg.1	OR4P4	0.746667	0.00525666	0.0207018
TC0700009678.hg.1	GIMAP2	0.746667	0.0197122	0.0555514
TC2000008499.hg.1	RRBP1	0.743333	1.62936e-05	0.000181326
TC0100012787.hg.1	SLC2A5	0.743333	0.00738587	0.0267116
TC1600011351.hg.1	CARHSP1	0.743333	0.00592445	0.0225904
TC1600010604.hg.1	FAM96B	0.743333	0.000559245	0.00344961
TC0900008150.hg.1	TMOD1	0.743333	0.00115223	0.00628344
TC0600014205.hg.1	TCP10L2	0.743333	0.00561214	0.0217286
TC0100013339.hg.1	RUNX3	0.74	0.00415724	0.0173296
TC1100006760.hg.1	PPFIBP2	0.74	0.0013313	0.00707373
TC0400009217.hg.1	KLHL2	0.74	0.000351439	0.00235315
TC0500009076.hg.1	SLC26A2	0.74	0.000328371	0.00223008
TC0800011305.hg.1	NCALD	0.74	0.00359348	0.0155384
TC0900006937.hg.1	ACO1	0.736667	0.000123306	0.000994693
TC1700011523.hg.1	PSMD12	0.736667	0.000854289	0.00490441
TC0800006866.hg.1	VPS37A	0.736667	0.000321548	0.00219653
TC1100006644.hg.1	RRM1	0.736667	9.42504e-05	0.000799476
TC0900007064.hg.1	DNAJB5	0.736667	0.0019862	0.00975436
TC2100007663.hg.1	BTG3	0.736667	0.000430659	0.00279188
TC1100013163.hg.1	APIP	0.736667	0.000127535	0.00102431
TC0700010947.hg.1	TBRG4; SNORA5B	0.736667	0.000228405	0.00165349
TC1500007614.hg.1	MAP2K1	0.733333	3.14483e-05	0.000313567
TC0300012918.hg.1	CCNL1	0.733333	3.73896e-05	0.000361578
TC0X00009387.hg.1	RPGR	0.733333	0.00187704	0.00931447
TC0100015246.hg.1	KCNA3	0.733333	0.00931168	0.031921
TC0600007480.hg.1	HLA-F	0.733333	0.000110039	0.000911726
TC1000008750.hg.1	WBP1L	0.733333	0.000118225	0.000962877
TC0400012796.hg.1	PDGFRA	0.733333	8.89197e-06	0.000108447
TC0100008602.hg.1	CACHD1	0.73	0.000248176	0.00177066
TC0200015790.hg.1	CHPF	0.73	0.00385222	0.0163598
TC0700011782.hg.1	FAM133B	0.73	0.00115731	0.00629774
TC1200007810.hg.1	ORMDL2	0.73	0.00155639	0.00804639
TC0300012943.hg.1	LXN	0.73	0.010804	0.035926
TC1100007221.hg.1	TCP11L1	0.73	0.00192715	0.00951533
TC1500009984.hg.1	NPTN	0.73	6.61338e-05	0.000588988
TC0800006983.hg.1	PPP3CC	0.73	0.000200464	0.00149678
TC1600006537.hg.1	BAIAP3	0.73	0.00732293	0.0265288
TC0600007518.hg.1	HLA-L	0.73	6.54276e-05	0.000584319
TC0500009059.hg.1	GRPEL2	0.73	0.00236093	0.0111717
TC0X00011080.hg.1	MAGEA9; MAGEA9B	0.73	0.00415732	0.0173296
TC1400010774.hg.1	FOXN3	0.73	0.00227708	0.010851
TC0400011748.hg.1	CCNA2	0.726667	0.00205192	0.00999813
TC2000006674.hg.1	PLCB4	0.726667	0.000377245	0.00249601
TC0800010524.hg.1	IMPAD1	0.726667	3.25828e-05	0.000323372
TC1100007111.hg.1	BBOX1	0.726667	0.00234891	0.0111272
TC0600009333.hg.1	SMPDL3A	0.726667	0.00290434	0.0131288
TC0100016366.hg.1	KIFAP3	0.726667	0.000267603	0.00188829
TC1400007139.hg.1	TMX1	0.726667	0.000216243	0.00159581
TC0X00007012.hg.1	ATP6AP2	0.726667	0.000133331	0.00106553
TC2200009248.hg.1	KREMEN1	0.723333	0.0011564	0.00629582
TC1200012543.hg.1	ANKLE2	0.723333	0.00180014	0.0090447
TC0100013087.hg.1	RCC2	0.723333	4.23438e-05	0.000403711
TC1100011022.hg.1	VPS37C	0.723333	0.000898508	0.00512392
TC0400012048.hg.1	ZNF827	0.723333	0.000225722	0.00164426
TC0Y00007219.hg.1	DAZ4; DAZ1	0.723333	0.0116953	0.0380977
TC1600007440.hg.1	ALDOA	0.72	0.000112365	0.000925624
TC0200015216.hg.1	ORMDL1	0.72	3.82919e-05	0.000369191
TC0500007542.hg.1	NDUFAF2	0.72	0.00258123	0.012015
TC1600010004.hg.1	ZNF646	0.72	0.00552169	0.0214755
TC1300008813.hg.1	KCTD4	0.716667	0.00728684	0.0264327
TC1000007936.hg.1	SGPL1	0.716667	0.000381035	0.00251771
TC1900010502.hg.1	NFKBID	0.716667	0.00204339	0.00997044
TC0400010609.hg.1	CORIN	0.716667	0.0139428	0.0432455
TC0100018045.hg.1	SMYD3	0.716667	0.000265344	0.00187647
TC1900008015.hg.1	SPRED3	0.716667	0.00472017	0.0190675
TC0300013864.hg.1	PDIA5; MIR7110	0.716667	0.000164205	0.00126959
TSUnmapped00000103.hg.1	MLXIP	0.716667	0.00025048	0.00178611
TC1400007201.hg.1	CDKN3	0.716667	0.00294001	0.0132667
TC0600012670.hg.1	SIM1	0.716667	0.00184953	0.00920999
TC0100013818.hg.1	PPT1	0.716667	0.000264403	0.00187084
TC0200012499.hg.1	MCFD2	0.716667	0.000133776	0.00106775
TC0200011171.hg.1	SH3BP4	0.716667	0.000668716	0.00401406
TC1600011560.hg.1	MTSS1L	0.713333	2.99733e-05	0.000302144
TC0100009944.hg.1	PIP5K1A	0.713333	6.50512e-05	0.000582173
TC0500008055.hg.1	ADGRV1	0.713333	0.0142126	0.0438656
TC0900011860.hg.1	SARDH	0.713333	0.00117796	0.00639386
TC1200008814.hg.1	ANKRD13A	0.713333	0.000218374	0.00160622
TC0100007117.hg.1	ARHGEF10L	0.713333	0.00041479	0.00270677
TC0200007458.hg.1	EPAS1	0.71	2.97858e-05	0.000301436
TC1200010516.hg.1	SLC38A1	0.71	0.000167302	0.00128889
TC0200015514.hg.1	GPR1	0.71	0.00013893	0.00110272
TC1100013097.hg.1	REXO2	0.71	0.000277508	0.00194323
TC0200011731.hg.1	PDIA6	0.71	0.000319173	0.00218378
TC1000008727.hg.1	NFKB2	0.71	0.00161041	0.00827612
TC0900009779.hg.1	C9orf72	0.71	0.00206233	0.0100399
TC1900010503.hg.1	TYROBP	0.71	0.00297856	0.013403
TC0100008081.hg.1	ATP6V0B	0.71	0.000201178	0.00149949
TC1900011744.hg.1	BCKDHA	0.71	0.00676071	0.0250069
TC1700009385.hg.1	SLC43A2	0.71	0.00781851	0.0278527
TC0700009061.hg.1	CALU	0.71	6.18764e-05	0.00055492
TC1700006741.hg.1	KCTD11	0.706667	0.000995372	0.00556994
TC0100013275.hg.1	ZNF436	0.706667	0.00111015	0.00608077
TC0300012191.hg.1	PARP9	0.706667	0.00161109	0.00827612
TC0300013945.hg.1	METTL6	0.706667	0.000280593	0.00196376
TC1900011882.hg.1	ZNF442	0.706667	0.0101764	0.0342838
TC0600012434.hg.1	ME1	0.706667	0.00336865	0.014775
TC0400009519.hg.1	SNX25	0.703333	0.000221972	0.00162431
TC1000007462.hg.1	ZNF22	0.703333	0.00100066	0.00559468
TC1500008982.hg.1	KATNBL1	0.703333	0.00117719	0.00639254
TC0100016839.hg.1	DENND1B	0.703333	5.76395e-05	0.000525361
TC1200012308.hg.1	NCOR2	0.703333	0.000221893	0.00162431
TC2200008370.hg.1	XBP1	0.703333	0.000523495	0.00326674
TC0100011243.hg.1	PPFIA4	0.703333	0.0100371	0.0338857
TC0700007271.hg.1	RALA	0.7	0.000474404	0.00302508
TC0600010810.hg.1	NEDD9	0.7	0.00106582	0.00589481
TC0900012141.hg.1	GCNT1	0.7	0.00722377	0.0262956
TC0600014336.hg.1	ROS1	0.7	0.0104803	0.0350549
TC1700009809.hg.1	HS3ST3A1	0.7	6.08398e-05	0.000547919
TC0300008853.hg.1	TMEM108	0.7	0.012883	0.0408015
TC1200011574.hg.1	FGD6	0.7	0.000235405	0.00169176
TC0600010802.hg.1	ELOVL2	0.7	0.00309986	0.0138469
TC0200015231.hg.1	NEMP2	0.7	0.00185301	0.00922219
TC1200009160.hg.1	P2RX4	0.7	0.00588205	0.0224754
TC0300012112.hg.1	B4GALT4	0.7	0.00183172	0.00915302
TC0300008550.hg.1	CSTA	0.7	0.00612432	0.02316
TC1000010912.hg.1	SAR1A	0.696667	3.93352e-05	0.000377549
TC0800006933.hg.1	ATP6V1B2	0.696667	0.000295313	0.00204906
TC0200010236.hg.1	GULP1	0.696667	0.0013891	0.00731727
TC0200016224.hg.1	PER2	0.696667	0.0102615	0.034498
TC0900008045.hg.1	C9orf3; RP11-49O14.3	0.696667	0.0155761	0.047056
TC0100012358.hg.1	OR2T2	0.696667	0.000508991	0.00319956
TC0300006714.hg.1	EAF1	0.696667	0.0038459	0.0163437
TC0900008201.hg.1	COL15A1	0.696667	0.00303316	0.0135983
TC1200010601.hg.1	FKBP11; ARF3	0.696667	0.00486718	0.0195237
TC1200007866.hg.1	SHMT2	0.696667	0.00863472	0.0302485
TC1100012140.hg.1	DCUN1D5	0.693333	0.000169459	0.00130004
TC1700010618.hg.1	TOP2A	0.693333	0.00719182	0.0262016
TC1100010015.hg.1	NLRP10	0.693333	0.00165424	0.0084673
TC0X00008747.hg.1	GABRQ	0.693333	0.0168557	0.0495996
TC2100007850.hg.1	LTN1	0.693333	0.000247099	0.00176494
TC1100007507.hg.1	PTPRJ	0.693333	0.00506517	0.020108
TC0X00007890.hg.1	RPA4	0.693333	0.00689025	0.0253692
TC0700007098.hg.1	GARS	0.693333	0.000429255	0.00278419
TC0400010688.hg.1	USP46	0.693333	0.00014348	0.00113254
TC0400011040.hg.1	RCHY1	0.693333	0.000929976	0.00527525
TC1700010703.hg.1	NKIRAS2	0.693333	0.00315342	0.0140227
TC0500007912.hg.1	ZFYVE16	0.69	0.000675068	0.00404363
TC0600007959.hg.1	DAAM2	0.69	0.00284587	0.0129443
TC0900007604.hg.1	OSTF1	0.69	0.00144951	0.00757953
TC0400011721.hg.1	MAD2L1	0.69	0.000973684	0.00546764
TC0400007120.hg.1	RBPJ	0.69	6.06105e-05	0.000546237
TC1200012613.hg.1	MED21	0.69	0.00072979	0.00432501
TC0X00011381.hg.1	KCNE5; ACSL4	0.69	0.0083049	0.0292607
TC0700013082.hg.1	PRKAG2	0.686667	0.0117161	0.0381447
TC1400009529.hg.1	ACTN1; HMGN1P3	0.686667	7.71029e-05	0.000669953
TC1200012876.hg.1	CHFR	0.686667	0.00056836	0.00349911
TC1200009789.hg.1	APOBEC1	0.686667	0.000723729	0.00429901
TC0200007821.hg.1	SLC1A4	0.686667	0.00297639	0.0133979
TC0400007520.hg.1	RASL11B	0.686667	0.0164689	0.0489587
TC0800009872.hg.1	TNFRSF10D	0.686667	0.00487847	0.0195603
TC2200007356.hg.1	KDELR3	0.686667	4.34434e-05	0.000412663
TC1200012655.hg.1	HELB	0.686667	0.00105113	0.00583367
TC1300006914.hg.1	UFM1	0.686667	0.000771045	0.00452772
TC0100016676.hg.1	EDEM3	0.686667	9.88705e-05	0.000831526
TC0900010809.hg.1	BICD2	0.686667	0.000637547	0.00385847
TC1200007612.hg.1	LARP4	0.686667	4.99452e-05	0.000462451
TC1300007137.hg.1	RB1	0.686667	0.000514578	0.00322678
TC0300006658.hg.1	FBLN2	0.683333	8.43664e-05	0.000723762
TC0100006881.hg.1	TNFRSF1B; MIR4632; MIR7846	0.683333	0.0099481	0.0336648
TC0400011061.hg.1	CCDC158	0.683333	0.0116892	0.0380977
TC1100007026.hg.1	ZDHHC13	0.683333	0.000960624	0.00540139
TC2100008233.hg.1	ZBTB21	0.683333	7.07675e-05	0.000622912
TC0100007638.hg.1	SERINC2	0.683333	0.00132262	0.00703202
TC1500006786.hg.1	SCG5	0.683333	0.00155666	0.00804639
TC1100008669.hg.1	PRSS23	0.683333	0.000405612	0.00265497
TC1000006880.hg.1	PTER	0.683333	0.0008613	0.00493804
TC0200016662.hg.1	CALM2	0.683333	0.000313534	0.00215208
TC0300013972.hg.1	SLC26A6; MIR6824	0.68	0.000110378	0.000913946
TC0100007398.hg.1	TMEM50A	0.68	8.52719e-05	0.000730554
TC0100017365.hg.1	EPRS	0.68	0.000489422	0.00310236
TC0600007273.hg.1	HIST1H1E	0.68	0.00163076	0.00836048
TC0X00010131.hg.1	PGAM4	0.68	0.0134	0.0419729
TC0X00007522.hg.1	FAM155B	0.68	0.0126544	0.0403361
TC0600012542.hg.1	UBE2J1	0.68	6.81338e-05	0.000603452
TC0500012182.hg.1	HSPA9	0.68	0.000288671	0.00200826
TC0900012161.hg.1	DNAJC25-GNG10	0.68	0.0013046	0.00695487
TC0X00011326.hg.1	HPRT1	0.68	0.000448918	0.00289418
TC0600009261.hg.1	NUS1	0.676667	0.000114831	0.00094086
TC2000007682.hg.1	CEBPB	0.676667	0.000121365	0.0009819
TC0400008785.hg.1	NOCT	0.676667	0.000392687	0.00257957
TC2100006967.hg.1	IFNGR2	0.676667	1.96973e-05	0.00021311
TC1200011656.hg.1	IKBIP	0.676667	0.000310898	0.002141
TC2200008594.hg.1	MYH9	0.676667	0.000106916	0.000890441
TC1400010605.hg.1	CTAGE5	0.676667	0.000185894	0.00141179
TC0900007187.hg.1	ALDH1B1	0.676667	0.000965491	0.00542638
TC0800010823.hg.1	TCEB1	0.676667	0.000419774	0.00273513
TC0X00010628.hg.1	KIAA1210	0.676667	0.00138993	0.00731862
TC1100007167.hg.1	FSHB	0.676667	0.00592932	0.0226023
TC1000011585.hg.1	GOT1	0.676667	0.0115012	0.037622
TC0500013155.hg.1	BASP1	0.676667	0.000424694	0.00276438
TC1100007400.hg.1	TSPAN18	0.673333	0.0047808	0.0192649
TC1000010273.hg.1	NRP1	0.673333	0.000588451	0.00360723
TC0400011677.hg.1	TRAM1L1	0.673333	0.00310359	0.0138539
TC0200011379.hg.1	SNED1	0.673333	0.00103368	0.00575421
TC0600012708.hg.1	BVES	0.673333	0.000168987	0.00129875
TC1000011499.hg.1	ALDH18A1	0.673333	0.000167038	0.00128762
TC0500011579.hg.1	ST8SIA4	0.673333	0.0128175	0.0407026
TC0900010614.hg.1	GOLM1	0.673333	0.000776774	0.00455719
TC1300007052.hg.1	GTF2F2	0.673333	6.03365e-05	0.000544149
TC0300007645.hg.1	PTPRG	0.673333	0.000546499	0.00338562
TC1000010192.hg.1	KIAA1462	0.67	6.51059e-05	0.000582256
TC0X00008884.hg.1	VAMP7	0.67	0.00010374	0.000869067
TC1700012193.hg.1	NDEL1	0.67	0.000233812	0.00168126
TC0500011554.hg.1	CHD1	0.67	0.00468302	0.0189737
TC1500006946.hg.1	INAFM2	0.67	0.00621857	0.0234405
TC1000007895.hg.1	TSPAN15	0.67	0.0022577	0.0107786
TC0100015182.hg.1	TAF13	0.67	0.000370835	0.00245994
TC0300012773.hg.1	TM4SF1	0.666667	0.00468785	0.0189737
TC1700009938.hg.1	RASD1	0.666667	0.0114208	0.037416
TC0200008655.hg.1	MAP4K4	0.666667	0.000161339	0.00125044
TC1700007138.hg.1	TVP23B	0.666667	0.000268155	0.00189114
TC2000007294.hg.1	CTNNBL1	0.666667	0.000695991	0.00415345
TC0300014034.hg.1	COX17	0.666667	0.00550311	0.0214097
TC0700010286.hg.1	VWDE	0.666667	0.0171894	0.0502514
TC1500010900.hg.1	MTHFS	0.666667	0.00514137	0.0203538
TC0100014964.hg.1	DNTTIP2	0.666667	0.00243401	0.0114501
TC1100011092.hg.1	GANAB	0.663333	0.000612163	0.00373122
TC1100011280.hg.1	YIF1A	0.663333	0.00249671	0.0116808
TC0500007778.hg.1	UTP15	0.663333	0.00279664	0.0127633
TC1200010774.hg.1	KRT76	0.663333	0.0144702	0.0443728
TC0700013605.hg.1	PNPLA8	0.663333	0.000128484	0.00103064
TC1500010885.hg.1	RPL4	0.663333	0.002003	0.00981064
TC0200007071.hg.1	GCKR	0.663333	0.0081173	0.0287021
TC0100008101.hg.1	KIF2C	0.663333	0.0163467	0.0487082
TC1400007320.hg.1	DACT1	0.663333	0.00274848	0.0125811
TC0700010216.hg.1	ZNF12	0.663333	0.00110065	0.00604577
TC1100006487.hg.1	TALDO1	0.663333	0.0070489	0.0258348
TC0200006833.hg.1	GEN1	0.66	0.000254528	0.00181159
TC1700012265.hg.1	MEIOC	0.66	0.00505332	0.020069
TC1200006515.hg.1	TEAD4	0.66	0.00953304	0.032474
TC0100014313.hg.1	PPAP2B	0.66	0.000804809	0.00468528
TC0500007665.hg.1	CCNB1	0.66	0.00357339	0.015488
TC0100009402.hg.1	CEPT1	0.66	0.000887735	0.00506923
TC0200006540.hg.1	DCDC2C	0.66	0.000751279	0.00442581
TC1600006737.hg.1	VASN	0.66	0.00230805	0.01097
TC0100017730.hg.1	EGLN1	0.656667	0.00105264	0.00583953
TC1100006860.hg.1	USP47	0.656667	0.00167925	0.0085714
TC1700007775.hg.1	CSF3	0.656667	0.00671962	0.0248908
TC1000011081.hg.1	ZNF503	0.656667	0.00345935	0.0150865
TC1200008488.hg.1	PLXNC1	0.656667	0.000804244	0.00468528
TSUnmapped00000327.hg.1	HYOU1	0.653333	0.000381114	0.00251771
TC1900011007.hg.1	AP2S1	0.653333	0.000112152	0.000925296
TC1400007608.hg.1	RGS6	0.653333	0.00459662	0.0187689
TC1000007910.hg.1	COL13A1	0.653333	0.00742026	0.0267871
TC0700010396.hg.1	TWISTNB	0.653333	0.00571709	0.0220089
TC0300012029.hg.1	NAA50	0.65	0.000113236	0.000931752
TC0800010460.hg.1	LYPLA1	0.65	0.0022754	0.010847
TC0Y00007324.hg.1	TSPY8	0.65	0.00438287	0.0180522
TC0500013316.hg.1	CD180	0.65	0.0179451	0.0518701
TC0X00008055.hg.1	TBC1D8B	0.65	0.0118017	0.0383703
TC0300013874.hg.1	SRPRB	0.65	0.000286642	0.00199739
TC1600006745.hg.1	C16orf96	0.65	0.00410567	0.0171805
TC0500006663.hg.1	ADCY2	0.65	0.00150359	0.00781772
TC1700006709.hg.1	XAF1	0.65	0.00498271	0.0198913
TC1000011948.hg.1	PDZD8	0.65	0.00015721	0.00122213
TC0500012519.hg.1	SPARC	0.646667	0.000208704	0.00154839
TC0100015155.hg.1	VAV3	0.646667	0.00080724	0.00469305
TC0100018068.hg.1	TFB2M	0.646667	0.00052207	0.00326088
TC0900007740.hg.1	RMI1	0.646667	0.00141028	0.00740454
TC0100009038.hg.1	C1orf146	0.646667	0.000674155	0.00404004
TC0500008642.hg.1	IL13	0.646667	0.00724987	0.0263477
TC1700011364.hg.1	BRIP1	0.646667	0.00366148	0.0157476
TC0500007376.hg.1	FST	0.646667	0.000150134	0.0011755
TC1900006522.hg.1	MIDN	0.643333	0.00312012	0.0139018
TC1800008474.hg.1	SLC39A6	0.643333	0.000139692	0.0011068
TSUnmapped00000434.hg.1	HMBS	0.643333	0.00316966	0.0140852
TC1700011436.hg.1	ERN1	0.643333	0.00202209	0.00988906
TC0800010458.hg.1	TCEA1	0.643333	0.000106432	0.000887586
TC0400007592.hg.1	PAICS	0.643333	0.000374709	0.00248178
TC0400012245.hg.1	FAM198B	0.643333	0.00104457	0.00580982
TC1600007186.hg.1	C16orf52	0.643333	0.00195637	0.00964104
TC0300007566.hg.1	SPATA12	0.643333	0.00276176	0.0126265
TC1400009351.hg.1	SIX1	0.643333	0.00665392	0.0247044
TC1100013192.hg.1	CLCF1	0.643333	0.000224095	0.00163589
TC2000009817.hg.1	SRMS	0.643333	0.00118394	0.00641614
TC0800007366.hg.1	HTRA4	0.643333	0.000908622	0.00517699
TC1400006457.hg.1	POTEM; POTEG	0.643333	0.012007	0.0388805
TC1300009674.hg.1	KDELC1	0.643333	0.00354298	0.0153822
TC0800012470.hg.1	TMEM71	0.643333	0.00898161	0.0310403
TC0800008943.hg.1	PHF20L1	0.643333	0.0182226	0.0524364
TC0500007494.hg.1	RAB3C	0.64	0.00418366	0.0174161
TC1400006915.hg.1	BRMS1L	0.64	0.0187025	0.0535412
TC0500006665.hg.1	ADCY2	0.64	0.00886429	0.0307341
TC1200011908.hg.1	GPN3	0.64	0.00398392	0.0167914
TC0200016274.hg.1	HDAC4	0.64	0.0189894	0.0541621
TC0300007842.hg.1	EBLN2	0.64	0.00548675	0.0213769
TC0300012195.hg.1	HSPBAP1	0.64	0.00104862	0.00582727
TC0100011953.hg.1	ARV1	0.64	0.000268805	0.00189365
TC0900010404.hg.1	ZFAND5	0.636667	0.000109574	0.000909045
TC0500013301.hg.1	DAB2	0.636667	0.000205522	0.00152744
TSUnmapped00000057.hg.1	SURF4	0.636667	0.00204013	0.00995831
TC0100017028.hg.1	PPP1R15B	0.636667	0.00162087	0.00832143
TC0900012159.hg.1	DNAJC25	0.636667	0.00399404	0.0168285
TC0300008092.hg.1	OR5AC1	0.636667	0.0195797	0.0553465
TC0100010806.hg.1	XPR1	0.636667	0.000188268	0.00142813
TC1400009225.hg.1	GMFB	0.636667	0.000333087	0.00224798
TC0300008017.hg.1	ZNF654	0.636667	0.000829781	0.00479701
TC1500006981.hg.1	DLL4	0.636667	0.00235651	0.0111549
TC0100010159.hg.1	SLC25A44	0.636667	0.00564187	0.0218108
TC2000009972.hg.1	SNRPB	0.636667	0.00210982	0.0102401
TC1900010334.hg.1	TSHZ3	0.636667	0.0154842	0.0468224
TC1900007748.hg.1	PDCD5	0.636667	0.00520176	0.0205359
TC0700013080.hg.1	RHEB	0.633333	0.000132533	0.00105981
TC2200009356.hg.1	ARFGAP3	0.633333	0.00264716	0.0122508
TC0Y00006858.hg.1	VAMP7	0.633333	0.000152465	0.00118957
TC0600009710.hg.1	STX11	0.633333	0.00302575	0.013582
TC2200007214.hg.1	APOL6	0.633333	0.0107002	0.035628
TC0100010297.hg.1	NCSTN	0.633333	0.000391741	0.00257468
TC1600007955.hg.1	MT3	0.633333	0.000727457	0.00431516
TC0100012242.hg.1	EFCAB2	0.633333	0.00242386	0.0114233
TC0100017866.hg.1	MT1HL1	0.633333	0.0110333	0.036491
TC0600009597.hg.1	TNFAIP3	0.633333	0.0126477	0.0403247
TC1400006890.hg.1	SRP54	0.633333	0.00198311	0.00975038
TC0500008700.hg.1	SEC24A	0.633333	0.00028359	0.00198042
TC0500012028.hg.1	SHROOM1	0.63	0.007871	0.0280086
TC1000007509.hg.1	ANTXRL	0.63	0.00700435	0.0257082
TC0400007848.hg.1	MTHFD2L	0.63	0.00637547	0.0238847
TC0800007284.hg.1	KCNU1	0.63	0.000742289	0.00438426
TC1700006580.hg.1	OR3A4P; OR3A5P	0.63	0.0035753	0.0154911
TC0600009076.hg.1	ARMC2	0.63	0.00369898	0.0158664
TC0200011274.hg.1	KLHL30	0.63	0.00703002	0.025773
TC0800009828.hg.1	HR	0.63	0.00323895	0.0143584
TC0900009950.hg.1	TLN1; MIR6852	0.626667	0.00152853	0.00792815
TC0200013605.hg.1	LYG2	0.626667	0.0187752	0.0536658
TC1000007954.hg.1	SLC29A3	0.626667	0.00162461	0.00833559
TC1400009705.hg.1	PGF	0.626667	0.00128834	0.00687389
TC1000012570.hg.1	NDST2	0.626667	0.000873508	0.00500133
TC1900009627.hg.1	TYK2	0.626667	0.000543476	0.00337014
TC1200006469.hg.1	WNT5B	0.626667	0.00468609	0.0189737
TC0100012097.hg.1	LGALS8	0.623333	0.00246904	0.0115767
TC0300008324.hg.1	PHLDB2; PLCXD2	0.623333	0.00927893	0.0318536
TC1200006570.hg.1	KCNA1	0.623333	0.000711016	0.00423721
TC0500007966.hg.1	XRCC4	0.623333	0.00455766	0.0186465
TC0200013113.hg.1	LOXL3	0.623333	0.010911	0.0361891
TC0100009913.hg.1	ADAMTSL4	0.623333	0.00213191	0.0103317
TC1700009992.hg.1	FAM83G	0.623333	0.00261167	0.0121303
TC1300008824.hg.1	SLC25A30	0.623333	0.0160894	0.04812
TC0500009987.hg.1	MED10	0.62	0.000521509	0.0032591
TC0700008556.hg.1	PCOLCE	0.62	0.0017705	0.00893069
TC0200016679.hg.1	SERTAD2	0.62	0.000668881	0.00401406
TC1300010025.hg.1	RNF6	0.62	0.00260542	0.0121074
TC0600013588.hg.1	SYNE1	0.62	0.00181113	0.00908212
TC0400009064.hg.1	FGB	0.62	0.0191008	0.0543665
TC0800011814.hg.1	GSDMC	0.62	0.00455461	0.01864
TC2100006880.hg.1	KRTAP20-1	0.62	0.00514075	0.0203538
TC0800011018.hg.1	SLC7A13	0.62	0.0110406	0.0365058
TC1200011865.hg.1	FOXN4	0.62	0.0062976	0.0236343
TC0600012829.hg.1	METTL24	0.62	0.00848586	0.0298084
TC2000008909.hg.1	EIF2S2	0.62	0.00141134	0.00740703
TC0600009112.hg.1	CDC40	0.62	0.00267139	0.0123234
TC0300013051.hg.1	PDCD10	0.616667	0.00429289	0.0177614
TC0100011384.hg.1	MAPKAPK2	0.616667	0.000294718	0.002047
TC1000010843.hg.1	PBLD	0.616667	0.00886337	0.0307341
TC2100006784.hg.1	JAM2	0.616667	0.0012722	0.00680191
TC1100013062.hg.1	NADSYN1	0.616667	0.00881287	0.0306031
TC1700011442.hg.1	PECAM1	0.616667	0.00693554	0.0255213
TC0700013534.hg.1	GGCT	0.616667	0.00343039	0.0149846
TC0400007245.hg.1	TBC1D1	0.616667	0.00184776	0.0092047
TC0400008287.hg.1	CISD2	0.613333	0.000558873	0.00344897
TC1100010730.hg.1	ACP2	0.613333	0.015735	0.0474199
TC0100018443.hg.1	PLPP3	0.613333	0.000105058	0.000878384
TC0800006978.hg.1	POLR3D	0.613333	0.00216165	0.0104364
TC1000007461.hg.1	RASSF4	0.613333	0.00674781	0.0249664
TC1800008614.hg.1	SKOR2	0.613333	0.00962811	0.0327459
TC1100010063.hg.1	TMEM41B	0.613333	0.00546234	0.0213157
TC1400008546.hg.1	LINC01296; DUXAP10	0.613333	0.00658386	0.0245152
TC0500011333.hg.1	TMEM167A	0.61	0.00128171	0.00684704
TC1200011791.hg.1	CKAP4	0.61	0.00155444	0.00804629
TC0900009922.hg.1	FAM205C	0.61	0.0068631	0.0253055
TC0X00010038.hg.1	PHKA1	0.61	0.00777712	0.0277591
TC0400011188.hg.1	LIN54	0.61	0.0008374	0.00482254
TC0100014188.hg.1	NRDC; MIR761	0.61	0.00126265	0.00676777
TC0900011980.hg.1	SEC16A	0.61	0.000712964	0.00424685
TC0800012452.hg.1	EIF3E	0.61	0.0183341	0.0526744
TC0400011192.hg.1	PLAC8	0.61	0.00304699	0.0136392
TC0500013348.hg.1	PGGT1B	0.61	0.0200586	0.0563802
TC1300009492.hg.1	TGDS	0.61	0.0040299	0.0169352
TC0700008597.hg.1	CUX1	0.61	0.000353411	0.00236389
TC0700008306.hg.1	FZD1	0.606667	0.000190407	0.0014401
TC1900010013.hg.1	LRRC25	0.606667	0.00806209	0.0285538
TC1000012578.hg.1	LIPA	0.606667	0.0172036	0.0502815
TC0300012881.hg.1	SLC33A1	0.606667	0.00760411	0.0272628
TC1700012460.hg.1	ABCA5	0.606667	0.00182659	0.00913472
TC0200014728.hg.1	LY75-CD302; CD302; LY75	0.603333	0.000625974	0.00379559
TC0700007409.hg.1	CCM2	0.603333	0.00372064	0.0159487
TC0500011100.hg.1	ZNF366	0.603333	0.0047169	0.0190612
TC0700007831.hg.1	TPST1	0.603333	0.00146806	0.00767028
TC0300012238.hg.1	HEG1	0.603333	0.0024924	0.0116692
TC0600007458.hg.1	OR14J1	0.603333	0.00102673	0.00572296
TC0500008736.hg.1	TGFBI	0.603333	0.00539515	0.021119
TC1900011797.hg.1	LILRA2	0.603333	0.00264955	0.0122531
TC0400012970.hg.1	SETD7	0.603333	0.00318429	0.0141401
TC1100012526.hg.1	USP2	0.603333	0.00686889	0.025317
TC0700009851.hg.1	RNF32	0.603333	0.00947848	0.0323398
TC0Y00006528.hg.1	PRKY	0.603333	0.00312082	0.0139018
TC0800010154.hg.1	LSM1	0.603333	0.000426025	0.00277023
TC0100009048.hg.1	RPL5	0.603333	0.00415647	0.0173296
TC0300014075.hg.1	TRIM59	0.603333	0.00290407	0.0131288
TC0200015019.hg.1	KIAA1715	0.6	0.00138486	0.00729789
TC1100010089.hg.1	RNF141	0.6	0.00126095	0.0067643
TC0100017878.hg.1	ZP4	0.6	0.00885513	0.030719
TC0300006491.hg.1	EDEM1	0.6	0.00483006	0.0194294
TC1500009641.hg.1	RORA	0.6	0.0010505	0.00583267
TC0700009089.hg.1	STRIP2	0.6	0.0101658	0.0342571
TC0300007466.hg.1	ALAS1	0.6	0.00543858	0.0212552
TC1700009539.hg.1	PFN1	0.596667	0.00125441	0.00673763
TC0100014081.hg.1	PDZK1IP1	0.596667	0.0168203	0.0495664
TC1100007184.hg.1	DNAJC24	0.596667	0.00103014	0.00573698
TC2000007213.hg.1	MMP24	0.596667	0.00729068	0.0264343
TC1700010199.hg.1	PIGS	0.596667	0.00705585	0.0258529
TC1000007010.hg.1	MSRB2	0.593333	0.00216568	0.0104449
TC0700009502.hg.1	CTAGE15	0.593333	0.00731244	0.0265057
TC0300007445.hg.1	GRM2	0.593333	0.0180392	0.0520865
TC1700006524.hg.1	SERPINF1	0.593333	0.000223391	0.00163191
TC1500007926.hg.1	RCN2	0.593333	0.000648432	0.00390777
TC1200008706.hg.1	KIAA1033	0.593333	0.000458405	0.00294526
TC0100015023.hg.1	DPYD	0.593333	0.000732033	0.0043343
TC1300008573.hg.1	STARD13	0.593333	0.00126464	0.00676995
TC1900012053.hg.1	ZSCAN5A	0.593333	0.00111033	0.00608077
TC1800007218.hg.1	C18orf25	0.593333	0.00386047	0.0163732
TC0400011695.hg.1	SEC24D	0.59	0.000240082	0.00171769
TC1400008019.hg.1	GOLGA5	0.59	0.00126648	0.00677696
TC0400012432.hg.1	HMGB2	0.59	0.00249178	0.0116692
TC0300011955.hg.1	DPPA2	0.59	0.0045018	0.018471
TC0500013372.hg.1	ECSCR	0.59	0.00717485	0.026162
TC0200006714.hg.1	C2orf50	0.59	0.000327976	0.00222858
TC1100010685.hg.1	C11orf94	0.59	0.00242516	0.0114252
TC0100017223.hg.1	LPGAT1	0.59	0.00596229	0.0226876
TC1200007153.hg.1	PPFIBP1	0.59	0.000947221	0.00535416
TC0600011674.hg.1	PPIL1	0.59	0.00623173	0.0234625
TC0700013510.hg.1	KDELR2	0.586667	0.000212513	0.00157212
TC0300006631.hg.1	MKRN2	0.586667	0.00514626	0.0203669
TC0100011920.hg.1	GALNT2	0.586667	0.000525417	0.00327714
TC0900010445.hg.1	NMRK1	0.586667	0.0014988	0.00780214
TC0600008272.hg.1	FBXO9	0.586667	0.00325464	0.014403
TC1700012183.hg.1	FGF11	0.586667	0.0087382	0.0304746
TC1200010281.hg.1	FAM60A	0.586667	0.00218651	0.0105169
TC0800011633.hg.1	MRPL13	0.586667	0.00403592	0.0169494
TC1600011359.hg.1	ITPRIPL2	0.586667	0.00379673	0.0161991
TC0500012120.hg.1	IL9	0.586667	0.00287014	0.01302
TC1100010289.hg.1	CSRP3	0.586667	0.00402253	0.0169152
TC1700008834.hg.1	LOC100134391; CTD-2532D12.4	0.586667	0.013311	0.0417656
TC0200007895.hg.1	PLEK	0.586667	0.00749062	0.0269734
TC0300011997.hg.1	BTLA	0.586667	0.00872655	0.0304539
TC0800011595.hg.1	EXT1; hunera	0.586667	0.00441674	0.0181704
TC1700012474.hg.1	EXOC7; MIR6868	-0.586667	0.0020504	0.00999701
TC0900009557.hg.1	MPDZ	-0.586667	0.0087396	0.0304746
TC0900011673.hg.1	CRAT	-0.586667	0.0126577	0.0403363
TC1700007913.hg.1	RAMP2	-0.586667	0.0189911	0.0541621
TC1900010673.hg.1	DYRK1B	-0.586667	0.000768778	0.00451647
TC1100011811.hg.1	CCDC90B	-0.586667	0.000571067	0.00351241
TC1900007511.hg.1	ZNF714; VN1R81P	-0.586667	0.00878605	0.0305536
TC0300007479.hg.1	PHF7	-0.586667	0.0170416	0.0499443
TC1900009824.hg.1	DNAJB1	-0.586667	0.020641	0.0576515
TC0800009465.hg.1	SPAG11B	-0.586667	0.0177893	0.051501
TC0400007016.hg.1	SLIT2	-0.586667	0.00030282	0.00209309
TC1700010738.hg.1	EZH1	-0.586667	0.00133708	0.00708976
TC1100012225.hg.1	NPAT	-0.586667	0.00739434	0.0267346
TC0X00009977.hg.1	SNX12	-0.586667	0.0193318	0.0548536
TC0800009927.hg.1	EBF2	-0.586667	0.0115704	0.0377994
TC1700010993.hg.1	HOXB5	-0.586667	0.0164112	0.0488211
TC1400010709.hg.1	TTC5	-0.586667	0.00970531	0.0329751
TC1600008617.hg.1	CDH13	-0.59	0.000253009	0.00180214
TC1200008041.hg.1	HMGA2	-0.59	0.00215436	0.0104208
TC0800011071.hg.1	TMEM64	-0.59	0.00622341	0.0234518
TC0600011996.hg.1	MUT	-0.59	0.000344057	0.00231216
TC0700008010.hg.1	GTF2I	-0.59	0.000228329	0.00165349
TC2000007083.hg.1	ID1	-0.59	0.0113077	0.0371499
TC0600007644.hg.1	XXbac-BPG154L12.4; RNF5	-0.59	0.00834514	0.0293864
TC0200013061.hg.1	PRADC1	-0.59	0.0210822	0.0585965
TC0100015885.hg.1	GATAD2B	-0.59	0.000640262	0.00387125
TC0600013155.hg.1	TMEM244	-0.59	0.0136821	0.0426588
TC0100011830.hg.1	ZNF678	-0.59	0.016377	0.0487751
TC1200007687.hg.1	EIF4B	-0.59	0.000345919	0.00231982
TC0500007738.hg.1	MAP1B	-0.59	0.00171464	0.00870709
TC2200008356.hg.1	TTC28	-0.59	0.000671488	0.00402594
TC1300010048.hg.1	FBXL3	-0.593333	0.00125085	0.0067243
TC0400009723.hg.1	CTBP1	-0.593333	0.000222313	0.00162495
TC0X00010107.hg.1	ZDHHC15	-0.593333	0.00503981	0.020032
TC0100015872.hg.1	S100A14	-0.593333	0.00410982	0.0171866
TC0200016454.hg.1	KIAA1841	-0.593333	0.000308863	0.00212912
TC0900012166.hg.1	GSN	-0.593333	0.00175632	0.0088801
TC0900008795.hg.1	RALGPS1	-0.593333	0.0103336	0.0346678
TC0100013718.hg.1	LSM10	-0.593333	0.00366363	0.0157516
TC1900011883.hg.1	ZNF799	-0.593333	0.0125707	0.0401189
TC0100009366.hg.1	STRIP1	-0.593333	0.00050367	0.00317077
TC1900008689.hg.1	PPP2R1A	-0.596667	0.00156847	0.00810257
TC1900007847.hg.1	USF2	-0.596667	0.003124	0.013909
TC0800012297.hg.1	SMIM19	-0.596667	0.000951641	0.00536969
TC0700006781.hg.1	BZW2	-0.596667	0.0045978	0.0187689
TC1600006485.hg.1	RHOT2	-0.596667	0.0011873	0.00643097
TSUnmapped00000569.hg.1	ZDHHC3	-0.596667	0.00184767	0.0092047
TC0600010375.hg.1	EXOC2	-0.596667	0.00585893	0.0224272
TC1200007236.hg.1	METTL20	-0.596667	0.0072765	0.0264127
TC1700012415.hg.1	KAT2A	-0.596667	0.0084723	0.029777
TC0600011253.hg.1	ZSCAN12	-0.596667	0.0115088	0.0376276
TC0200007825.hg.1	CEP68	-0.596667	0.000636332	0.00385293
TC1400009709.hg.1	MLH3	-0.596667	0.00311438	0.0138876
TC0400008347.hg.1	CYP2U1	-0.596667	0.00159262	0.00820097
TC1000009841.hg.1	PHYH	-0.596667	0.00352219	0.0153178
TC0100009176.hg.1	SNX7	-0.6	0.000665188	0.00399578
TC1100008005.hg.1	CAPN1	-0.6	0.00809136	0.0286261
TC1800006897.hg.1	LAMA3	-0.6	0.0169292	0.0497399
TC0200009596.hg.1	ACVR2A	-0.6	0.00499504	0.0199096
TC1300010036.hg.1	LINC00598	-0.6	0.00358951	0.0155286
TC1700007907.hg.1	TUBG2	-0.6	0.00388521	0.0164401
TC1200010850.hg.1	TESPA1	-0.6	0.0171314	0.0501161
TC1700012275.hg.1	EFCAB13	-0.6	0.0103613	0.0347428
TC0X00010375.hg.1	ZMAT1	-0.6	0.0141774	0.043778
TC0200011868.hg.1	NT5C1B; NT5C1B-RDH14; RDH14	-0.6	0.0195342	0.0552834
TC2000009882.hg.1	PTPRA; VPS16	-0.6	0.000142459	0.00112517
TC0300010714.hg.1	TRANK1	-0.6	0.00149938	0.00780214
TC1200006737.hg.1	PHC1	-0.6	0.000289229	0.00200997
TSUnmapped00000246.hg.1	CCDC84	-0.6	0.000499946	0.00315196
TC0600007847.hg.1	CDKN1A	-0.6	0.000942809	0.00533571
TC0600014097.hg.1	MRPS18B	-0.6	0.00221399	0.0106173
TC0100010012.hg.1	SMCP	-0.6	0.0123284	0.0396042
TC1400009711.hg.1	NEK9	-0.6	0.00385688	0.0163637
TC1400008476.hg.1	BTBD6	-0.6	0.000591483	0.00362067
TC1300007344.hg.1	TDRD3	-0.603333	0.00053908	0.00335097
TC0300010937.hg.1	XCR1	-0.603333	0.00284447	0.0129443
TC2000006791.hg.1	PCSK2	-0.603333	0.0189362	0.0540778
TC0500007314.hg.1	MRPS30	-0.603333	0.000540377	0.00335579
TC1500010724.hg.1	GANC	-0.603333	0.000746086	0.00440128
TC1900011937.hg.1	ZNF607	-0.603333	0.00402701	0.0169285
TSUnmapped00000363.hg.1	EIF3F	-0.603333	0.00168486	0.00858957
TC0600011809.hg.1	CCND3	-0.603333	0.00683483	0.0252157
TC1900011884.hg.1	ZNF443	-0.603333	0.0175798	0.0511134
TC1700006638.hg.1	ARRB2	-0.603333	0.00108801	0.00599172
TC0900011655.hg.1	ZER1	-0.603333	0.00179393	0.00902409
TC0600013433.hg.1	SF3B5	-0.603333	0.00485237	0.0194982
TC0400012251.hg.1	C4orf46	-0.603333	0.000425131	0.00276582
TC1600007811.hg.1	PAPD5	-0.606667	0.000214375	0.00158407
TC1000009999.hg.1	SKIDA1	-0.606667	0.00811137	0.028689
TC1600006741.hg.1	HMOX2	-0.606667	0.00498232	0.0198913
TC0600014111.hg.1	SYNGAP1; MIR5004	-0.606667	0.00462873	0.0188413
TC1900010574.hg.1	ZNF571	-0.606667	0.000192198	0.00144853
TC0300011324.hg.1	FHIT	-0.606667	0.0024639	0.0115568
TC1500010291.hg.1	NMB	-0.606667	0.00571042	0.0219902
TC0800012166.hg.1	SCRIB	-0.606667	0.00390306	0.0164939
TC0400012942.hg.1	C4orf36	-0.606667	0.0134119	0.0419995
TC0300012038.hg.1	CCDC191	-0.606667	0.0135411	0.0423219
TSUnmapped00000422.hg.1	VPS11	-0.606667	0.0108065	0.035926
TC0100007240.hg.1	NBPF3	-0.606667	0.000492622	0.00311803
TC0300010274.hg.1	TAMM41	-0.606667	0.00460169	0.0187789
TC1900007329.hg.1	PGLS	-0.606667	0.0074845	0.026962
TC1100008174.hg.1	ALDH3B1	-0.61	0.000915031	0.00520427
TC1400008945.hg.1	RALGAPA1	-0.61	0.000239531	0.0017147
TC1600009042.hg.1	CLCN7	-0.61	0.00206582	0.0100531
TC1000010327.hg.1	FZD8; MIR4683	-0.61	0.0210996	0.0586262
TC0400008348.hg.1	HADH	-0.61	0.000752256	0.00442954
TC0700012453.hg.1	SLC13A1	-0.61	0.00917531	0.0315908
TC0200010112.hg.1	RBM45	-0.61	0.00592005	0.0225804
TC1600009737.hg.1	GGA2	-0.61	0.00560794	0.0217188
TC0700013502.hg.1	SNX8; MIR6836	-0.61	0.00708393	0.0259247
TC1700010847.hg.1	GJC1	-0.613333	0.000835267	0.00482073
TC1900009808.hg.1	ADGRL1	-0.613333	0.0069664	0.0256202
TC0800012362.hg.1	KHDRBS3	-0.613333	0.00570673	0.0219887
TC1600006926.hg.1	SNN	-0.613333	0.000225894	0.00164458
TC0300009531.hg.1	NLGN1	-0.613333	0.0134273	0.0420277
TSUnmapped00000495.hg.1	ZDHHC3	-0.613333	0.0146481	0.0447899
TC1400007950.hg.1	CALM1	-0.613333	0.000119196	0.000968839
TC1900006804.hg.1	TNFSF9	-0.613333	0.00876943	0.0305289
TC0800007018.hg.1	R3HCC1	-0.613333	0.0177502	0.0514575
TC1300009766.hg.1	IRS2	-0.613333	0.00669559	0.0248313
TC1500009926.hg.1	LARP6	-0.613333	0.000875281	0.00500925
TC1900011777.hg.1	CYTH2	-0.613333	0.00202162	0.00988906
TC0300014066.hg.1	SERP1	-0.613333	0.0187465	0.0536075
TC0200010328.hg.1	SLC39A10	-0.613333	0.000526714	0.00328364
TC1700007478.hg.1	NF1	-0.613333	0.00244149	0.0114727
TC0200010741.hg.1	SMARCAL1	-0.616667	0.00133766	0.0070899
TC1000008236.hg.1	TSPAN14	-0.616667	0.000504526	0.0031746
TC0800007351.hg.1	TACC1	-0.616667	0.00038972	0.00256653
TC0300009944.hg.1	FAM43A	-0.616667	0.00847897	0.0297923
TC1000009920.hg.1	VIM-AS1	-0.616667	0.0026808	0.0123511
TC0100006994.hg.1	PLEKHM2	-0.616667	0.00118406	0.00641614
TC0200014893.hg.1	TLK1	-0.616667	0.00427486	0.0177179
TC0300009738.hg.1	SENP2	-0.616667	0.0026887	0.0123717
TC1100011744.hg.1	GAB2	-0.616667	0.00798814	0.0283547
TC1400010411.hg.1	BRF1	-0.616667	0.00639353	0.0239398
TC1500010841.hg.1	CHRFAM7A	-0.616667	0.00624604	0.023482
TC0300013334.hg.1	MCCC1	-0.616667	0.00241536	0.0113915
TC1200008116.hg.1	MDM2	-0.62	0.000151006	0.00117962
TC0200014971.hg.1	SP3	-0.62	0.00021732	0.00160122
TC1900007442.hg.1	CILP2	-0.62	0.000613087	0.00373508
TC0600012132.hg.1	RAB23	-0.62	0.000468219	0.00299508
TC1500007084.hg.1	CASC4	-0.62	0.0047513	0.0191641
TC1000011579.hg.1	HPS1; MIR4685	-0.62	0.0124718	0.0398728
TC1700011205.hg.1	C17orf67	-0.62	0.00583858	0.0223759
TC0400011524.hg.1	TBCK	-0.62	0.000404452	0.00265143
TC1200007352.hg.1	LRRK2	-0.62	0.000555373	0.00343335
TC0900011151.hg.1	TMEM245	-0.62	0.00100958	0.0056372
TC0700010463.hg.1	IGF2BP3	-0.62	0.00285508	0.0129746
TC0100011400.hg.1	PFKFB2	-0.62	0.0079659	0.0282914
TC1900009608.hg.1	EIF3G	-0.62	0.00187229	0.00930165
TC1300009165.hg.1	PCDH9	-0.62	0.013352	0.0418532
TC0400012945.hg.1	HSD17B11	-0.62	0.00170201	0.00865665
TC1700012228.hg.1	LRRC37B	-0.623333	0.000604579	0.00369582
TC0200015225.hg.1	HIBCH	-0.623333	0.000780005	0.00457405
TC0900011236.hg.1	INIP	-0.623333	0.000791177	0.00462691
TC0200016569.hg.1	HOXD4	-0.623333	0.0123223	0.0396042
TC1200010569.hg.1	ASB8	-0.623333	0.000149403	0.00117352
TC1100013206.hg.1	STARD10	-0.623333	0.000887406	0.00506923
TC0800011907.hg.1	ZFAT	-0.623333	0.00125214	0.00672824
TC1100013061.hg.1	NADSYN1	-0.623333	0.000886821	0.00506923
TC1900011858.hg.1	ZNF846	-0.623333	0.000562412	0.00346415
TC1100013209.hg.1	PAK1	-0.623333	0.0114007	0.0373596
TC0100006501.hg.1	CPTP	-0.623333	0.00132291	0.00703202
TC2100008560.hg.1	DONSON; CRYZL1	-0.623333	0.000935889	0.00530411
TC0700008870.hg.1	CAV2	-0.623333	0.00214453	0.010385
TC0200008632.hg.1	RPL31	-0.626667	0.000110731	0.000916271
TC0100015754.hg.1	CTSK	-0.626667	0.000313906	0.00215349
TC1800007963.hg.1	EPB41L3	-0.626667	0.000949398	0.00536174
TC1300008645.hg.1	TRPC4	-0.626667	0.00698678	0.0256731
TC1100007030.hg.1	NAV2	-0.626667	0.00346882	0.0151113
TC0900007100.hg.1	NPR2	-0.626667	0.00326832	0.0144437
TC1700009681.hg.1	CTC1	-0.626667	0.00198807	0.00975608
TC0500011478.hg.1	KIAA0825	-0.626667	0.00405252	0.0170024
TC2000008268.hg.1	SLC23A2	-0.626667	0.0038998	0.0164855
TC1200007809.hg.1	GDF11	-0.626667	0.00116704	0.00634534
TC0500009470.hg.1	ERGIC1	-0.626667	0.00024536	0.00175349
TC0400006579.hg.1	ADD1	-0.626667	0.000373803	0.00247706
TC1100007785.hg.1	TMEM109	-0.626667	0.000513345	0.0032222
TC0200007297.hg.1	GEMIN6	-0.626667	0.00205689	0.0100173
TC1700011448.hg.1	POLG2	-0.626667	0.0144216	0.0442827
TC0200007759.hg.1	EHBP1	-0.626667	9.1303e-05	0.000776526
TC0300011052.hg.1	LAMB2	-0.626667	0.00161062	0.00827612
TC0900009003.hg.1	POMT1	-0.63	0.00123449	0.00665012
TC1100008138.hg.1	CABP4	-0.63	0.00468309	0.0189737
TC1900011976.hg.1	ZNF285	-0.63	0.0097983	0.0332104
TC1500008960.hg.1	FMN1	-0.63	0.00441722	0.0181704
TC0800008243.hg.1	PDP1	-0.63	0.000216489	0.00159601
TC1700009275.hg.1	FN3K	-0.63	0.00061151	0.00372901
TC1000007510.hg.1	AGAP9; CTGLF11P	-0.63	0.000400896	0.00262947
TC0200008059.hg.1	STAMBP	-0.63	0.000458855	0.00294641
TC1600009199.hg.1	SLX4	-0.63	0.00042883	0.00278419
TC1900009176.hg.1	TCF3	-0.63	0.000571505	0.00351342
TC1700011578.hg.1	ABCA6	-0.633333	0.000138857	0.00110272
TC0100008332.hg.1	ZYG11B	-0.633333	0.00014902	0.00117194
TC0400008041.hg.1	PTPN13	-0.633333	0.000837953	0.00482357
TC0800011206.hg.1	RPL30	-0.633333	0.000173435	0.00132579
TC1700006645.hg.1	PLD2	-0.633333	0.0182678	0.0525427
TC0600009082.hg.1	C6orf183	-0.633333	0.000641368	0.00387574
TC0900011613.hg.1	FAM102A	-0.633333	0.00173668	0.00880159
TC0900009513.hg.1	TMEM261	-0.633333	0.00532481	0.0208933
TC0700008090.hg.1	HSPB1	-0.633333	5.06021e-05	0.000467522
TC1100009789.hg.1	TH	-0.636667	0.00150323	0.00781772
TC1700008455.hg.1	YPEL2	-0.636667	0.000622857	0.00378025
TC1700011787.hg.1	RNF157	-0.636667	0.00895268	0.0309767
TC1600008607.hg.1	PLCG2	-0.636667	0.0185371	0.0531508
TC1800007696.hg.1	TSHZ1	-0.636667	0.00623604	0.023465
TC0900012033.hg.1	DPP7	-0.636667	0.00723815	0.0263189
TC0300008331.hg.1	ABHD10	-0.636667	0.0053955	0.021119
TC0100015115.hg.1	AMY1B; AMY1A	-0.636667	0.00408091	0.0170991
TC1700009640.hg.1	ZBTB4	-0.636667	0.0117887	0.0383379
TC1300008916.hg.1	CAB39L	-0.636667	0.00969403	0.0329527
TC1100009817.hg.1	PHLDA2	-0.636667	0.00181096	0.00908212
TC1100012229.hg.1	KDELC2	-0.636667	0.00109973	0.00604329
TC1000010065.hg.1	ARHGAP21	-0.64	0.000148045	0.00116571
TC1900008432.hg.1	EHD2	-0.64	0.000133595	0.00106697
TC0200014154.hg.1	GYPC	-0.64	0.0103175	0.0346412
TC1300008602.hg.1	MAB21L1	-0.64	0.0135539	0.0423446
TC1100010928.hg.1	OR1S2	-0.64	0.00268398	0.0123589
TC2200008734.hg.1	CBX7	-0.64	0.00219282	0.0105394
TC0500013350.hg.1	RAPGEF6	-0.64	0.000221621	0.00162431
TC1200012808.hg.1	R3HDM2	-0.64	0.000622392	0.00377922
TC0800008352.hg.1	VPS13B	-0.643333	0.000331674	0.00224067
TC1100009330.hg.1	UBASH3B	-0.643333	7.10862e-05	0.000625289
TC1900007382.hg.1	PGPEP1	-0.643333	0.000857789	0.0049201
TC2200008449.hg.1	DUSP18	-0.643333	0.00272356	0.0125052
TC1000011130.hg.1	DLG5	-0.643333	0.00226543	0.0108075
TC1900008597.hg.1	CLEC11A	-0.643333	0.00935863	0.0320366
TC0800008839.hg.1	POU5F1B	-0.643333	0.0195349	0.0552834
TC1500009702.hg.1	RPS27L	-0.643333	0.000652929	0.00393303
TC1700008034.hg.1	HEXIM2	-0.643333	0.00532233	0.0208899
TC0200008468.hg.1	FAHD2A	-0.646667	0.0167912	0.0495268
TC1800007059.hg.1	DTNA	-0.646667	0.00138449	0.00729789
TC0200008911.hg.1	ZC3H6	-0.646667	0.00869524	0.0303942
TC0500013384.hg.1	PPP2R2B	-0.646667	0.015821	0.0475944
TC0X00011198.hg.1	DNASE1L1	-0.646667	0.00125588	0.0067427
TC1600006574.hg.1	NDUFB10	-0.646667	0.000365231	0.00242903
TC0400012760.hg.1	EVC	-0.646667	0.00120265	0.00649766
TC0200009616.hg.1	KIF5C	-0.646667	0.0148667	0.045318
TC0100011451.hg.1	CAMK1G	-0.646667	0.0169137	0.049721
TC0200015226.hg.1	HIBCH	-0.646667	0.00894389	0.03096
TC1700011363.hg.1	NACA2	-0.646667	0.000955575	0.00538479
TC0600012875.hg.1	FYN	-0.646667	4.59166e-05	0.000431369
TC1200010900.hg.1	SMARCC2	-0.65	1.61766e-05	0.000180493
TC0800006760.hg.1	FDFT1	-0.65	0.00364946	0.0157065
TC0200016717.hg.1	TBC1D8	-0.65	0.0102181	0.0343972
TC0200012085.hg.1	FNDC4	-0.65	0.00741649	0.0267871
TC0100018286.hg.1	NBPF19	-0.65	0.000932472	0.00528708
TC1700009676.hg.1	TMEM107; SNORD118	-0.65	0.00395683	0.0166936
TC1200012110.hg.1	PEBP1	-0.65	0.0169764	0.0498555
TC0900008836.hg.1	FAM102A	-0.65	0.0149045	0.0453903
TC0200007536.hg.1	GTF2A1L; STON1-GTF2A1L; STON1	-0.653333	0.0115759	0.0377994
TC1200007505.hg.1	PFKM	-0.653333	0.00038583	0.00254418
TC0600006793.hg.1	CDYL	-0.653333	0.000733284	0.00433724
TC0900008805.hg.1	LRSAM1	-0.653333	0.00681535	0.0251656
TC0400007169.hg.1	PCDH7	-0.653333	0.00207359	0.0100757
TC1300010008.hg.1	GAS6-AS1	-0.653333	0.00328326	0.0144847
TC1500010842.hg.1	GOLGA8R	-0.653333	0.00309925	0.0138469
TC0300010315.hg.1	IQSEC1	-0.653333	0.00243255	0.0114501
TC0X00006590.hg.1	WWC3	-0.653333	0.00086575	0.00495944
TC0400010256.hg.1	CCDC149	-0.653333	0.000644173	0.00388757
TC1900009729.hg.1	ZNF563	-0.653333	0.00670589	0.0248484
TC1200010265.hg.1	CAPRIN2	-0.653333	3.45614e-05	0.000339338
TC1900007181.hg.1	TECR; MIR639	-0.653333	0.000716468	0.00426305
TC0700011562.hg.1	TMEM120A	-0.653333	0.00283281	0.0129145
TC0100015629.hg.1	FMO5	-0.656667	0.00874483	0.0304845
TC1600008159.hg.1	HSD11B2	-0.656667	0.00713608	0.0260725
TC0600009362.hg.1	HEY2	-0.656667	0.0149464	0.045499
TC0100010332.hg.1	NIT1	-0.656667	0.00268748	0.0123705
TC0800009764.hg.1	PSD3	-0.656667	0.00366924	0.0157651
TC0100010100.hg.1	CKS1B	-0.656667	0.00273773	0.0125479
TC1100012811.hg.1	NFRKB	-0.656667	0.00047958	0.00305202
TC0800012279.hg.1	SORBS3	-0.656667	0.0130572	0.0412106
TC0500011049.hg.1	NAIP	-0.66	0.00800786	0.0284168
TC0400012905.hg.1	QDPR	-0.66	0.0191827	0.0545753
TC0500011896.hg.1	ZNF608	-0.66	0.00587989	0.0224739
TC1500009597.hg.1	MYO1E	-0.66	0.00149637	0.0077928
TC1900006470.hg.1	BSG	-0.66	5.28838e-05	0.000486503
TC1400010767.hg.1	ZFYVE26	-0.66	0.00117722	0.00639254
TC0600011173.hg.1	GUSBP2	-0.66	0.000157738	0.00122475
TC0100018285.hg.1	NBPF19	-0.663333	0.000329057	0.0022312
TC1200007535.hg.1	CACNB3	-0.663333	0.00102004	0.00569062
TC1500006896.hg.1	SPRED1	-0.663333	0.00358285	0.0155177
TC0900006762.hg.1	ACER2	-0.663333	0.000331294	0.00224067
TC1900008562.hg.1	TBC1D17; MIR4750	-0.663333	0.00452774	0.0185487
TC0300009782.hg.1	EIF4A2; SNORA63; SNORD2; SNORA4; SNORA81; MIR1248	-0.663333	0.000716679	0.00426305
TC1100010346.hg.1	FANCF	-0.663333	0.00128396	0.00685337
TC0400008662.hg.1	SLC25A31	-0.663333	0.0208696	0.058125
TC0200015187.hg.1	ZSWIM2	-0.663333	0.00536538	0.0210332
TC0100013021.hg.1	HSPB7	-0.663333	0.0194258	0.0550475
TC1700007704.hg.1	ARHGAP23	-0.663333	0.000519016	0.00324827
TC0100013028.hg.1	EPHA2	-0.663333	0.00567311	0.0218814
TC2100006854.hg.1	MAP3K7CL	-0.663333	0.00476717	0.019216
TC1900010847.hg.1	LYPD3	-0.663333	0.00182305	0.0091223
TC0700012755.hg.1	KIAA1549	-0.663333	0.00366712	0.0157613
TC1200011993.hg.1	SLC8B1	-0.666667	0.00159865	0.00822212
TC1000012490.hg.1	PI4K2A	-0.666667	0.00120067	0.00648971
TC1600011341.hg.1	ZNF174	-0.666667	0.000192037	0.00144816
TC1500009283.hg.1	SHF	-0.666667	0.000120224	0.000976456
TC1700012231.hg.1	TMEM98	-0.666667	0.000190315	0.0014401
TC1700011424.hg.1	SMARCD2	-0.666667	0.000490823	0.00310971
TC1900008691.hg.1	ZNF766; MIR643	-0.666667	0.00162668	0.00834288
TC0700011706.hg.1	ABCB1	-0.666667	0.00443726	0.0182353
TC0X00011401.hg.1	RBMX; SNORD61	-0.666667	4.80497e-05	0.000446833
TC0900009673.hg.1	MLLT3	-0.666667	0.000187818	0.00142556
TC1400009732.hg.1	C14orf1	-0.67	0.00403745	0.0169502
TC0600007203.hg.1	ACOT13	-0.67	0.000391639	0.00257468
TC0100018433.hg.1	RRAGC	-0.67	0.00134879	0.00713416
TC1700011143.hg.1	CA10	-0.67	0.000662403	0.00398635
TSUnmapped00000019.hg.1	DYRK1B	-0.67	0.00760283	0.0272628
TC0600014362.hg.1	TFB1M	-0.67	0.00630754	0.0236647
TC0100013545.hg.1	SDC3	-0.67	0.000363768	0.00242181
TC1400009697.hg.1	NPC2; MIR4709	-0.67	0.00352486	0.0153242
TC0300012233.hg.1	ITGB5	-0.67	0.00133636	0.00708884
TC1400009524.hg.1	ZFP36L1	-0.67	0.000325072	0.00221588
TC0900010200.hg.1	LOC102724238; LOC554249; RP11-111F5.4	-0.673333	0.00117921	0.00639796
TC0700008662.hg.1	ARMC10	-0.673333	0.00207247	0.010074
TC0100008114.hg.1	UROD	-0.673333	0.000957015	0.00539054
TC1900007679.hg.1	PLEKHF1	-0.673333	0.00387783	0.0164143
TC1000006611.hg.1	AKR1C4	-0.673333	0.00761589	0.0272898
TC0200008168.hg.1	REG1A	-0.673333	0.00198505	0.00975245
TC1200012599.hg.1	AEBP2	-0.673333	0.00010164	0.000852581
TC0800009673.hg.1	LONRF1	-0.673333	0.00074286	0.00438426
TC1000011040.hg.1	CAMK2G	-0.673333	0.00408658	0.0171173
TC0300007482.hg.1	NISCH	-0.676667	3.72757e-05	0.000360747
TC0X00007999.hg.1	BEX4	-0.676667	0.000324926	0.00221588
TC1100012418.hg.1	BUD13	-0.676667	0.00742035	0.0267871
TC1100010397.hg.1	CCDC34	-0.676667	0.00428531	0.0177472
TC2000006694.hg.1	SLX4IP	-0.676667	0.000614801	0.00374099
TC0500007185.hg.1	GDNF-AS1	-0.676667	0.00325629	0.0144054
TC1300009765.hg.1	IRS2	-0.68	0.000947935	0.00535583
TC0200006643.hg.1	ASAP2	-0.68	0.00381037	0.0162411
TC2000009469.hg.1	ZFP64	-0.68	0.00205218	0.00999813
TC1700012361.hg.1	CDRT1	-0.68	0.00575444	0.0221394
TC1100011190.hg.1	EHD1	-0.68	0.0016934	0.00862307
TC1100009212.hg.1	PHLDB1; MIR6716	-0.68	0.00502643	0.0199913
TC0400008951.hg.1	ARHGAP10	-0.68	0.00589488	0.0225044
TC0300013820.hg.1	ZNF660	-0.68	0.00875052	0.0304961
TC0300012676.hg.1	PCOLCE2	-0.68	0.00407978	0.0170991
TC0100011253.hg.1	BTG2	-0.68	0.000808801	0.00469787
TC0700006933.hg.1	STK31	-0.68	0.0200555	0.0563802
TC1400006656.hg.1	OXA1L	-0.683333	0.000697519	0.00416064
TC0100008260.hg.1	CDKN2C	-0.683333	0.0048307	0.0194294
TC0300008839.hg.1	ACPP	-0.683333	0.0149972	0.0456052
TC0300011050.hg.1	QARS; MIR6890	-0.683333	0.000115117	0.000941644
TC0800012363.hg.1	KHDRBS3	-0.683333	0.0169526	0.0497971
TC1200007652.hg.1	GRASP	-0.683333	0.00106091	0.00587525
TC0900009163.hg.1	PPP1R26	-0.683333	0.0171566	0.0501782
TC0900006442.hg.1	KANK1	-0.686667	0.00233148	0.0110569
TC1900007839.hg.1	FXYD5	-0.686667	4.05848e-05	0.000388671
TC0300006993.hg.1	CRTAP	-0.686667	1.84784e-05	0.000200768
TC0100018478.hg.1	NBPF10	-0.686667	0.00113521	0.00620115
TC0X00007507.hg.1	EFNB1	-0.686667	0.00313649	0.0139523
TC0100009746.hg.1	NUDT17	-0.686667	0.00119655	0.0064727
TC0400012222.hg.1	PDGFC	-0.686667	0.00500879	0.019952
TC0100015764.hg.1	FAM63A	-0.686667	0.00714912	0.0260921
TC0100006695.hg.1	TAS1R1	-0.69	0.00802572	0.0284566
TC1300008688.hg.1	FOXO1	-0.69	0.00482271	0.0194094
TC1900009867.hg.1	AKAP8L	-0.69	0.000417684	0.00272427
TC0600006659.hg.1	BPHL	-0.69	0.00127785	0.00682929
TC0400012900.hg.1	FBXL5	-0.69	0.00100219	0.00560077
TC1700007700.hg.1	MRPL45	-0.69	6.79765e-05	0.00060289
TC0X00007368.hg.1	TRO	-0.69	0.00459542	0.0187689
TC0800008267.hg.1	INTS8	-0.693333	0.000958088	0.00539422
TC2200006638.hg.1	DGCR8	-0.693333	0.00046644	0.00298616
TC1300008219.hg.1	TPTE2	-0.693333	0.00921005	0.0316849
TC1900009302.hg.1	PIP5K1C	-0.693333	0.00021758	0.00160137
TC0200016006.hg.1	HTR2B	-0.693333	0.00189483	0.00938232
TC0900006758.hg.1	DENND4C	-0.693333	0.000271264	0.00190887
TC0700012276.hg.1	DOCK4	-0.693333	0.00547369	0.0213535
TC1200008792.hg.1	UNG	-0.693333	0.0175034	0.0509759
TC0200007954.hg.1	PCYOX1	-0.693333	2.26037e-05	0.000239511
TC0100008094.hg.1	RNF220	-0.693333	5.89375e-05	0.000533997
TC0600007285.hg.1	HIST1H2AE	-0.696667	0.00835825	0.0294245
TC0900007547.hg.1	C9orf85	-0.696667	0.000147044	0.00115853
TC0500006816.hg.1	FAM105A	-0.696667	0.00339429	0.0148572
TC0700010568.hg.1	HOXA13	-0.696667	0.0005599	0.00345043
TC0700008397.hg.1	DYNC1I1	-0.696667	0.00125088	0.0067243
TC0600014144.hg.1	PHF3	-0.696667	0.0183803	0.0527719
TC1200012864.hg.1	CCDC92	-0.696667	0.000220742	0.00161993
TC0800007460.hg.1	HGSNAT	-0.7	2.91104e-05	0.000296001
TC1200007499.hg.1	TMEM106C	-0.7	0.000494494	0.00312526
TC0900012140.hg.1	PGM5	-0.7	0.000575688	0.00353574
TC1000011420.hg.1	CPEB3	-0.7	0.0105163	0.0351391
TC1100012992.hg.1	HSD17B12	-0.7	7.15978e-05	0.000628068
TC1800008891.hg.1	BCL2	-0.7	0.00468524	0.0189737
TC0900007117.hg.1	CLTA	-0.7	6.86091e-05	0.000606407
TC2100006922.hg.1	EVA1C	-0.7	0.00157016	0.00810803
TC2100007037.hg.1	CBR3	-0.7	0.000341916	0.00230018
TC0100015747.hg.1	GOLPH3L	-0.7	0.000527275	0.00328395
TC0200008230.hg.1	TMSB10	-0.7	2.71576e-05	0.000280136
TC1700010723.hg.1	PTRF	-0.703333	0.000732449	0.00433477
TC1200010946.hg.1	NEMP1	-0.703333	0.000141793	0.00112139
TC1600011551.hg.1	TK2	-0.703333	0.0116622	0.0380226
TC1600010011.hg.1	PYCARD	-0.703333	0.000174856	0.00133507
TC0100012093.hg.1	EDARADD	-0.703333	0.0132282	0.0416176
TC0500011672.hg.1	PJA2	-0.703333	0.000105643	0.000882707
TC1000011323.hg.1	GLUD1	-0.703333	2.43828e-05	0.000254788
TC1500009452.hg.1	GNB5	-0.703333	0.00470705	0.0190345
TC1100011097.hg.1	ZBTB3	-0.703333	0.00631963	0.0237031
TC0300007383.hg.1	DAG1	-0.703333	0.000191865	0.00144772
TC1200007408.hg.1	TMEM117	-0.703333	0.000202076	0.00150531
TC1600006941.hg.1	SNX29	-0.703333	0.000200338	0.0014967
TC0200010636.hg.1	MAP2	-0.706667	0.00274005	0.012554
TC0X00009929.hg.1	OPHN1	-0.706667	0.00225939	0.0107826
TC1600007918.hg.1	IRX5	-0.706667	0.000106435	0.000887586
TC0700008875.hg.1	MET	-0.706667	0.00198143	0.00974585
TC0200012256.hg.1	HEATR5B	-0.706667	0.000193834	0.00145829
TC0600012299.hg.1	SLC17A5	-0.706667	0.0196822	0.055529
TC0500007754.hg.1	TNPO1	-0.706667	5.90029e-05	0.000533997
TC0600009439.hg.1	TMEM200A	-0.706667	8.14458e-05	0.00070246
TC1200012863.hg.1	CCDC92	-0.706667	0.000950967	0.00536824
TC0300011047.hg.1	IMPDH2	-0.71	3.33954e-05	0.000330161
TC1300009288.hg.1	KCTD12	-0.71	0.00167792	0.00856806
TC2000009248.hg.1	NEURL2	-0.71	0.0165768	0.0491376
TC0100010499.hg.1	POU2F1	-0.71	0.000114849	0.00094086
TC1400008478.hg.1	PACS2	-0.71	0.000131821	0.00105477
TC0800008028.hg.1	PKIA	-0.71	0.00138339	0.00729614
TC0100008398.hg.1	ACOT11	-0.71	0.00266967	0.0123234
TC0X00009867.hg.1	SPIN4	-0.71	0.0140686	0.0435467
TC0900008804.hg.1	ZNF79	-0.71	0.00246053	0.0115452
TC1700011984.hg.1	NPTX1	-0.71	0.0165835	0.0491376
TC0600006869.hg.1	DSP	-0.713333	0.000705256	0.00420484
TC0100010075.hg.1	ATP8B2	-0.713333	6.56804e-05	0.000585762
TC1700010248.hg.1	GIT1	-0.713333	0.000720889	0.00428412
TC0600007711.hg.1	ITPR3	-0.713333	0.00333316	0.0146496
TC1400007430.hg.1	SYNE2	-0.713333	0.0142003	0.0438383
TC0300011403.hg.1	MAGI1	-0.713333	0.00153217	0.00794059
TC0600009102.hg.1	FIG4	-0.713333	0.000315163	0.00216096
TC0400007789.hg.1	RUFY3	-0.713333	0.000208132	0.00154505
TC1200006557.hg.1	TIGAR	-0.716667	0.00197633	0.00972452
TC0300013736.hg.1	DLG1	-0.716667	2.39949e-05	0.00025176
TC0X00011415.hg.1	NAA10	-0.716667	0.00168548	0.00858957
TC0100017024.hg.1	PLEKHA6	-0.716667	0.0036336	0.0156592
TC0300010676.hg.1	CLASP2	-0.716667	0.000559915	0.00345043
TC1600009954.hg.1	MAPK3	-0.716667	7.65079e-05	0.000665233
TC0300010933.hg.1	FYCO1	-0.716667	3.30359e-05	0.000327615
TC1200012798.hg.1	ATP5G2	-0.72	3.48205e-05	0.000341496
TC1000010725.hg.1	CCDC6	-0.72	7.55629e-06	9.47669e-05
TC0800010163.hg.1	FGFR1	-0.72	0.000230007	0.00166043
TC1900011915.hg.1	ZNF737	-0.72	0.00115646	0.00629582
TC0200012433.hg.1	PREPL	-0.72	3.02557e-05	0.000304064
TC1300009348.hg.1	SPRY2	-0.72	0.000499502	0.00315071
TC1400008014.hg.1	RIN3	-0.72	0.00231229	0.0109831
TC0100007493.hg.1	TRNP1	-0.72	0.00147641	0.00770137
TC1700009650.hg.1	SAT2	-0.72	0.00026337	0.00186662
TC0600010078.hg.1	SLC22A3	-0.72	0.000606081	0.00369941
TC2000008217.hg.1	SLC4A11	-0.72	0.0014866	0.00775136
TC1900010632.hg.1	SIRT2	-0.723333	0.000485427	0.0030816
TC0500009046.hg.1	ADRB2	-0.723333	0.00216597	0.0104449
TC2000007239.hg.1	EPB41L1	-0.723333	0.00404462	0.0169748
TC1100008139.hg.1	AIP	-0.726667	0.00139833	0.00735381
TC1100013201.hg.1	ORAOV1	-0.726667	0.00126223	0.00676777
TC0100012278.hg.1	SCCPDH	-0.726667	3.82651e-05	0.000369191
TC1700010790.hg.1	ETV4	-0.726667	0.000345593	0.00231937
TC0200012172.hg.1	SRD5A2	-0.726667	0.00670239	0.0248484
TC1100012670.hg.1	OR8B4	-0.726667	0.0126314	0.0402827
TC1900009192.hg.1	ABHD17A	-0.726667	0.00203199	0.0099299
TC0400008879.hg.1	GAB1	-0.726667	4.16684e-05	0.000398158
TC1000012056.hg.1	ATE1	-0.73	5.17278e-05	0.000476893
TC0200006757.hg.1	TRIB2	-0.73	0.0144168	0.0442827
TC1200012835.hg.1	NT5DC3	-0.73	3.39857e-05	0.000334452
TC0900007518.hg.1	MAMDC2	-0.73	0.0168794	0.0496503
TC0200013265.hg.1	CAPG	-0.73	3.64812e-05	0.000354662
TC0400009223.hg.1	CPE	-0.733333	0.00370545	0.0158889
TC1300007164.hg.1	SETDB2	-0.733333	0.00142788	0.0074776
TC1700009277.hg.1	TBCD	-0.733333	0.00252893	0.0118187
TC0600008632.hg.1	BCKDHB	-0.733333	0.00100336	0.00560489
TC0800007305.hg.1	ZNF703	-0.733333	0.000618922	0.0037617
TC0500008890.hg.1	PCDHGC3; PCDHGA12; PCDHGB4; PCDHGA8; PCDHGA1; PCDHGA10; PCDHGA11; PCDHGA2; PCDHGA3; PCDHGA4; PCDHGA5; PCDHGA6; PCDHGA7; PCDHGA9; PCDHGB1; PCDHGB2; PCDHGB3; PCDHGB5; PCDHGB6; PCDHGB7; PCDHGC4; PCDHGC5	-0.733333	0.00229594	0.0109206
TC0900012066.hg.1	NSMF; MIR7114	-0.733333	0.000812357	0.00471213
TC0200011551.hg.1	ADI1	-0.733333	0.000228583	0.00165384
TC1100011652.hg.1	GDPD5	-0.733333	0.00187343	0.00930347
TC0X00011306.hg.1	NHSL2	-0.733333	0.00407434	0.0170884
TC0800009094.hg.1	DENND3	-0.733333	0.00341552	0.0149349
TC0100010664.hg.1	ZBTB37	-0.733333	0.0212048	0.0588039
TC2200009279.hg.1	SMDT1	-0.733333	0.00137062	0.00724068
TC0400006938.hg.1	CC2D2A	-0.736667	0.0016649	0.00851169
TC1100009942.hg.1	TRIM22	-0.736667	0.0022222	0.0106447
TC0100015931.hg.1	PMVK	-0.736667	0.003822	0.0162745
TC1700009293.hg.1	METRNL	-0.736667	0.000111019	0.000917475
TC0900009912.hg.1	SIGMAR1	-0.74	4.05773e-05	0.000388671
TC0600009669.hg.1	ADGRG6	-0.74	0.00444795	0.0182676
TC0X00011225.hg.1	SMIM9	-0.74	0.0181983	0.0523897
TC1100008899.hg.1	CEP126	-0.74	0.00097649	0.00547861
TC1800009056.hg.1	ZADH2	-0.74	0.000946852	0.00535416
TC0900008763.hg.1	PBX3	-0.74	0.000121375	0.0009819
TC1900009155.hg.1	GAMT	-0.74	0.000495417	0.00312866
TC0700008003.hg.1	CLIP2	-0.74	0.00164747	0.00843937
TC1900010031.hg.1	COMP	-0.74	0.00195728	0.00964184
TC1900011573.hg.1	ZNF416	-0.74	0.00470733	0.0190345
TC0700011601.hg.1	TMEM60	-0.743333	0.000689463	0.00412024
TC0X00007209.hg.1	PQBP1	-0.743333	0.000113281	0.000931752
TC1400008752.hg.1	CIDEB	-0.743333	0.00171679	0.0087111
TC0500011418.hg.1	MEF2C	-0.743333	0.00407629	0.017091
TC1000012050.hg.1	FGFR2	-0.743333	0.00401633	0.0169058
TC1500010698.hg.1	SNRPN; SNURF; SNORD107; PWARSN	-0.743333	2.82235e-05	0.000289504
TC1600009837.hg.1	GTF3C1	-0.743333	0.000472414	0.00301538
TC0200007401.hg.1	DYNC2LI1	-0.743333	0.00198402	0.00975111
TC0100015368.hg.1	NGF	-0.743333	0.0020494	0.00999595
TC0600008471.hg.1	SDHAF4	-0.743333	0.004749	0.0191608
TC1200010038.hg.1	EPS8	-0.746667	0.000157473	0.00122344
TC0X00010136.hg.1	TAF9B	-0.746667	0.000728741	0.00432079
TC0600007284.hg.1	HIST1H4E	-0.746667	0.000301962	0.00208828
TC0100011999.hg.1	NTPCR	-0.746667	0.00181011	0.00908212
TC0300007110.hg.1	MYRIP	-0.75	0.00585175	0.022413
TC0800007382.hg.1	IDO1	-0.75	0.0102255	0.034413
TC1700010497.hg.1	SYNRG	-0.75	6.59196e-05	0.000587488
TC0100012221.hg.1	C1orf101	-0.75	0.000748629	0.00441425
TC0400012378.hg.1	SH3RF1	-0.75	4.97368e-05	0.000461186
TC1900007313.hg.1	USE1	-0.75	0.000200938	0.00149942
TC2100007999.hg.1	DNAJC28	-0.75	0.0132565	0.0416758
TC1200011037.hg.1	FAM19A2	-0.753333	0.00109046	0.00600006
TC0100018481.hg.1	NOTCH2NL	-0.753333	2.0435e-05	0.000219428
TC2200008799.hg.1	ST13	-0.753333	8.78669e-05	0.000750783
TC1200007182.hg.1	FAR2	-0.753333	0.00759056	0.02723
TC1100009306.hg.1	SC5D	-0.753333	0.00452797	0.0185487
TC1100009924.hg.1	OR51B4	-0.753333	0.00603311	0.0229028
TC0600012363.hg.1	HMGN3	-0.753333	0.00482056	0.0194068
TC2100008425.hg.1	SLC19A1	-0.753333	0.00268992	0.0123729
TC0900011148.hg.1	CTNNAL1	-0.756667	0.000461516	0.00295758
TC0300013954.hg.1	ZNF385D	-0.756667	0.00498675	0.0198934
TC1000011938.hg.1	SHTN1	-0.756667	0.00015391	0.00119866
TC1300008359.hg.1	PARP4	-0.756667	8.33747e-05	0.000717652
TC2000007936.hg.1	PHACTR3	-0.756667	0.00263416	0.0122215
TC0800007051.hg.1	NEFM	-0.756667	0.00939932	0.0321294
TC0100015784.hg.1	SELENBP1	-0.756667	0.000786491	0.00460788
TC0900008148.hg.1	TDRD7	-0.756667	0.00111913	0.00612633
TC0500010453.hg.1	ADAMTS12	-0.756667	0.000276558	0.00193975
TC0900008887.hg.1	TBC1D13	-0.756667	0.000136821	0.00108934
TC1300008533.hg.1	HSPH1	-0.76	0.000229487	0.00165851
TC0300009119.hg.1	AGTR1	-0.76	0.0113324	0.0371929
TC1100013049.hg.1	BBS1	-0.76	0.00262962	0.0122048
TC1600008851.hg.1	TRAPPC2L	-0.76	0.000266199	0.00187941
TC0X00010989.hg.1	LDOC1	-0.76	0.000233329	0.00167966
TC0200015399.hg.1	PPIL3	-0.76	0.000247828	0.00176916
TC1900010005.hg.1	RAB3A	-0.76	0.00737158	0.0266674
TC0100012828.hg.1	LZIC	-0.76	0.000275987	0.00193681
TC0100009646.hg.1	NBPF26	-0.76	0.00257995	0.0120134
TC1100010513.hg.1	CAT	-0.76	0.008051	0.0285227
TC1200006643.hg.1	PTMS	-0.763333	4.68982e-05	0.000439948
TC0X00007949.hg.1	ARMCX1	-0.763333	2.31224e-05	0.0002438
TC0700008523.hg.1	AP4M1	-0.763333	3.63299e-05	0.000353727
TC1100009689.hg.1	DEAF1	-0.763333	0.00108325	0.00597673
TC0X00010023.hg.1	RGAG4	-0.763333	0.000656306	0.00395152
TC2000008678.hg.1	CST3	-0.763333	0.000114874	0.00094086
TC0500013351.hg.1	FNIP1	-0.763333	2.76296e-05	0.000284548
TC1700006679.hg.1	RPAIN	-0.763333	0.000164574	0.00127168
TC1200011916.hg.1	PPP1CC	-0.763333	0.000227641	0.00165168
TC0900010370.hg.1	TRPM3	-0.763333	0.000472757	0.00301608
TC0300008289.hg.1	DZIP3	-0.763333	0.000458445	0.00294526
TC1100007273.hg.1	CD44	-0.766667	9.68991e-05	0.00081655
TC0200012082.hg.1	IFT172	-0.766667	9.05779e-05	0.000771893
TC0700007997.hg.1	LIMK1	-0.766667	0.000726406	0.00431092
TC1700009900.hg.1	ZNF287	-0.766667	0.000555541	0.00343335
TC1100009040.hg.1	C11orf1	-0.766667	0.000470536	0.0030049
TC1400007120.hg.1	ATL1	-0.766667	0.00176666	0.00892184
TC1100011259.hg.1	FOSL1	-0.766667	0.00517141	0.0204475
TC0600014294.hg.1	ZNF318	-0.766667	0.00138099	0.00728947
TC0600009783.hg.1	UST	-0.766667	0.000404867	0.0026528
TC2200007672.hg.1	GRAMD4	-0.766667	0.0019088	0.00943653
TC0300007470.hg.1	PPM1M	-0.766667	0.000837301	0.00482254
TC0100014459.hg.1	LINC01359	-0.766667	0.000384429	0.002537
TC1900011724.hg.1	ZNF540; ZNF571-AS1	-0.77	0.00430327	0.0177928
TC1900010494.hg.1	HSPB6	-0.77	0.000193724	0.00145829
TC0300009866.hg.1	CCDC50	-0.77	0.000239269	0.00171378
TC0200006687.hg.1	HPCAL1	-0.77	0.0046755	0.0189737
TC1200010022.hg.1	MGP	-0.77	0.0110887	0.0366196
TC1000009612.hg.1	KLF6	-0.77	0.000262431	0.00186202
TC2200008346.hg.1	MN1	-0.77	0.00023021	0.00166043
TC0X00010346.hg.1	TRMT2B	-0.77	0.00158973	0.00818934
TC0700013436.hg.1	CDHR3	-0.77	0.0153034	0.046374
TC0700010796.hg.1	VPS41	-0.77	2.35147e-05	0.00024753
TC1000012577.hg.1	LIPA	-0.773333	0.000605704	0.00369887
TC0200008921.hg.1	TTL	-0.773333	9.6275e-05	0.000811824
TC0700012242.hg.1	C7orf66	-0.773333	0.000190338	0.0014401
TC1200010806.hg.1	MAP3K12	-0.773333	0.000301945	0.00208828
TC0X00011317.hg.1	TCEAL1	-0.773333	0.000476198	0.00303351
TC2100008314.hg.1	CSTB	-0.773333	2.87464e-05	0.000293661
TC2200009262.hg.1	EIF3L	-0.776667	2.61292e-05	0.000269962
TC0400012778.hg.1	SOD3	-0.776667	0.00266374	0.0123009
TC1400008767.hg.1	STXBP6	-0.776667	0.000543373	0.00337014
TC0100016822.hg.1	KCNT2	-0.776667	0.00303133	0.0135975
TC1200012700.hg.1	C12orf75	-0.776667	2.26453e-05	0.000239754
TC0300013763.hg.1	RUBCN; MIR922	-0.776667	0.000179827	0.00137057
TC0100014340.hg.1	TACSTD2	-0.776667	0.00453109	0.0185556
TC0X00010329.hg.1	TSPAN6	-0.776667	0.000176657	0.00134802
TC2200008186.hg.1	CHCHD10	-0.776667	0.00067616	0.00404828
TC0500011225.hg.1	LHFPL2	-0.78	0.000117174	0.000956035
TC0X00009069.hg.1	ARHGAP6	-0.78	0.000761861	0.00447993
TC0700011508.hg.1	LIMK1	-0.78	0.00013795	0.00109697
TC0700007132.hg.1	FKBP9	-0.78	7.2311e-06	9.15829e-05
TC1400007440.hg.1	MTHFD1	-0.783333	5.89749e-05	0.000533997
TC0800006837.hg.1	TUSC3	-0.783333	8.21679e-06	0.000101368
TC1100008532.hg.1	AQP11	-0.783333	7.61343e-05	0.000662453
TC0200012404.hg.1	ZFP36L2	-0.783333	4.3362e-05	0.000412194
TC1100009615.hg.1	VPS26B	-0.783333	7.45494e-05	0.000651291
TC0600007610.hg.1	MSH5; MSH5-SAPCD1; SAPCD1	-0.783333	0.000103962	0.000870354
TC0100018480.hg.1	NBPF14	-0.783333	9.25306e-05	0.000785926
TC0X00009890.hg.1	ZC4H2	-0.783333	0.000101423	0.000851323
TC0300012834.hg.1	TMEM14EP	-0.783333	0.00121694	0.00657002
TC0100018323.hg.1	IER5	-0.783333	0.00219738	0.0105534
TC0800007370.hg.1	ADAM32	-0.783333	0.000968716	0.00544212
TC1700012351.hg.1	KCNAB3	-0.783333	0.00104605	0.00581552
TC0500011924.hg.1	ALDH7A1	-0.783333	0.000141554	0.00112077
TC0600007613.hg.1	HSPA1A; HSPA1B	-0.783333	0.00035541	0.00237232
TC1300006861.hg.1	NBEA	-0.783333	0.00215405	0.0104208
TC1100013093.hg.1	BCO2; RPS12P21	-0.783333	0.0202151	0.0567458
TC0900012179.hg.1	SPTAN1	-0.783333	2.50744e-05	0.000260532
[truncated: 1,052 more rows]
