# Supplementary material for: Interleukin-17A is a potential therapeutic target predicted by proteomics for systemic sclerosis patients at high risk of pulmonary arterial hypertension
Source: Sci Rep. 2024 Nov 27;14:29484. doi: 10.1038/s41598-024-76987-6 (PMC11603215; doi:10.1038/s41598-024-76987-6)
Supplement: Supplementary file 6 — Supplementary Information 6. [file 41598_2024_76987_MOESM6_ESM.xlsx]

## Sheet: IL6_Ab_vs_Serum_Cytokine_stim
Supplemental Table 6. Differentially expressed genes in in vitro neutralization experiments.
Comparison: `IL6R_Ab` vs `Serum_Cytokine_stim`
ProbeID	Gene Symbol	`IL6R_Ab` vs `Serum_Cytokine_stim`
		log2FC	P-value	Adj P-value
TC1800009307.hg.1	SERPINB4	-4.74	1.6303e-14	2.86396e-10
TC0400008086.hg.1	IBSP	-4.65	6.0735e-12	1.22886e-08
TC0400009086.hg.1	GUCY1A3	-4.54333	3.9134e-14	3.43735e-10
TC0400009090.hg.1	TDO2	-4.43	1.2151e-12	4.26914e-09
TC1400010772.hg.1	DIO2	-4.24667	9.36825e-14	5.48576e-10
TC1100013152.hg.1	SAA2; SAA2-SAA4; SAA4	-3.86667	2.55035e-11	4.01081e-08
TC0100010584.hg.1	FMO1	-3.63333	4.02735e-11	5.44221e-08
TC0300012484.hg.1	SLCO2A1	-3.57	3.46143e-13	1.52018e-09
TC1800007551.hg.1	SERPINB7	-3.27	1.28134e-06	0.000164887
TC0500012247.hg.1	CD14	-3.2	4.59913e-11	5.77095e-08
TC0400011014.hg.1	CXCL5	-3.13667	6.19203e-08	1.60166e-05
TC0600010040.hg.1	FNDC1	-3.1	2.73976e-11	4.01081e-08
TC0100009403.hg.1	CHI3L2	-3.06667	2.65619e-09	1.55538e-06
TC0800008955.hg.1	WISP1	-3.00333	6.40248e-11	7.02955e-08
TC1100006995.hg.1	SAA1	-2.85667	6.94487e-09	3.12823e-06
TC0100016983.hg.1	CHI3L1	-2.62	3.96822e-07	6.57643e-05
TC0100011391.hg.1	IL24	-2.45	2.02291e-08	7.40346e-06
TC1400009175.hg.1	NID2	-2.35667	2.6205e-10	2.19212e-07
TC0100014790.hg.1	COL24A1	-2.28667	7.17931e-11	7.4188e-08
TC0200011219.hg.1	ACKR3	-2.26	4.51205e-10	3.30265e-07
TC0500007138.hg.1	IL7R	-2.23667	6.18538e-05	0.0032927
TC1500008046.hg.1	CEMIP	-2.15333	1.67515e-08	6.52538e-06
TC0600011037.hg.1	PRL	-2.14	1.73971e-07	3.59549e-05
TC0100011022.hg.1	RGS2	-2.12333	4.2607e-05	0.00250328
TC0900010797.hg.1	ASPN	-2.11667	8.68797e-07	0.000121129
TC1800009308.hg.1	SERPINB3	-2.08667	3.93165e-07	6.57643e-05
TC1000006652.hg.1	PFKFB3	-2.01333	6.90373e-07	0.00010023
TC2100007821.hg.1	ADAMTS1	-2.01	4.25671e-09	2.266e-06
TC2000009604.hg.1	PMEPA1	-1.99667	4.35735e-10	3.30265e-07
TC0100014528.hg.1	DIRAS3	-1.98667	8.60768e-08	2.01616e-05
TC0600012954.hg.1	COL10A1	-1.96	2.79281e-08	8.92028e-06
TC1100012126.hg.1	MMP8	-1.95	4.04456e-08	1.26851e-05
TC1600009362.hg.1	EMP2	-1.92667	8.09928e-10	5.47233e-07
TC0900010796.hg.1	OMD	-1.92	1.07165e-06	0.000144517
TC0X00007709.hg.1	PGK1	-1.87667	2.7829e-08	8.92028e-06
TC0100008618.hg.1	AK4	-1.87667	7.62845e-08	1.88746e-05
TC0X00006799.hg.1	SAT1	-1.87	2.40216e-09	1.5071e-06
TC1500010733.hg.1	C15orf48; MIR147B	-1.85667	1.49804e-07	3.13287e-05
TC1400010773.hg.1	DIO2	-1.81667	4.77612e-06	0.000471362
TC1500009709.hg.1	CA12	-1.81333	4.72963e-09	2.30794e-06
TC1500008470.hg.1	ARRDC4	-1.81	2.09927e-08	7.52612e-06
TC1000007990.hg.1	DDIT4	-1.78333	2.17397e-07	4.15112e-05
TC0100015102.hg.1	COL11A1	-1.77	4.61524e-06	0.000460661
TC0400011015.hg.1	CXCL3	-1.75333	3.33652e-09	1.83165e-06
TC0700008293.hg.1	STEAP2	-1.73667	2.4753e-08	8.2045e-06
TC1000006937.hg.1	PLXDC2	-1.68667	2.68113e-05	0.00169112
TC0500007154.hg.1	SLC1A3	-1.67667	2.55401e-09	1.54712e-06
TC0300013598.hg.1	LRRC15	-1.66667	0.000159436	0.00674897
TC1100010041.hg.1	ST5	-1.65333	7.39606e-05	0.00373677
TC0X00009492.hg.1	NDP	-1.65333	1.06817e-05	0.000864732
TC1700006839.hg.1	NTN1	-1.63667	8.78792e-06	0.000745503
TC1300010037.hg.1	KIAA0226L	-1.63	4.15307e-05	0.00245648
TC0800009891.hg.1	STC1	-1.62	2.3265e-05	0.00150811
TC0X00008785.hg.1	BGN	-1.61667	2.32505e-08	7.92528e-06
TC0100016715.hg.1	PTGS2	-1.61333	1.11058e-05	0.000886801
TC0400009088.hg.1	GUCY1B3	-1.59333	8.10257e-08	1.93064e-05
TC1300008858.hg.1	HTR2A	-1.58667	2.86159e-05	0.00178896
TC0100016625.hg.1	GLUL	-1.58667	4.52019e-09	2.26876e-06
TC1900011113.hg.1	GYS1	-1.57333	4.95666e-07	7.84452e-05
TC0600006967.hg.1	EDN1	-1.56667	5.5454e-07	8.47099e-05
TC0500010498.hg.1	RANBP3L	-1.56	5.01597e-06	0.000484154
TC0400007836.hg.1	CXCL8	-1.54	2.33832e-06	0.000265016
TC0X00009611.hg.1	SLC38A5	-1.54	1.96353e-05	0.0013474
TC2100007822.hg.1	ADAMTS5	-1.51	1.89276e-08	7.07452e-06
TC0600008146.hg.1	RUNX2	-1.48667	5.32401e-09	2.50387e-06
TC1100013131.hg.1	IGF2	-1.48667	1.49172e-07	3.13287e-05
TC1000012329.hg.1	BNIP3	-1.47667	8.08979e-08	1.93064e-05
TC0500011347.hg.1	HAPLN1	-1.46	9.76949e-05	0.00457657
TC1700009236.hg.1	SLC16A3; MIR6787	-1.45667	2.0001e-07	4.00507e-05
TC0700010854.hg.1	INHBA	-1.45333	1.02859e-07	2.34665e-05
TC1600010603.hg.1	RRAD	-1.44333	1.27703e-07	2.80421e-05
TC0200012656.hg.1	EFEMP1	-1.42667	2.37446e-05	0.00152235
TC0400009137.hg.1	FNIP2	-1.42667	2.87153e-06	0.000313319
TC0500011146.hg.1	ENC1	-1.42333	1.08754e-08	4.44298e-06
TC1100012137.hg.1	MMP13	-1.41	6.42562e-05	0.00339998
TC0700006890.hg.1	IL6	-1.4	0.000158469	0.00674054
TC0800011881.hg.1	NDRG1	-1.4	8.49597e-06	0.00072874
TC0600008972.hg.1	PRDM1	-1.39	5.57524e-06	0.000524405
TC0200009978.hg.1	PDK1	-1.38333	1.93841e-07	3.95955e-05
TC1900010651.hg.1	GMFG	-1.38	5.47453e-05	0.00301185
TC0300008148.hg.1	TMEM45A	-1.37333	1.46535e-07	3.13287e-05
TC1500009861.hg.1	ITGA11	-1.37	1.99698e-06	0.000237489
TC0600014031.hg.1	DLL1	-1.34333	0.00080232	0.0231435
TC0400008943.hg.1	EDNRA	-1.33667	2.25807e-07	4.23407e-05
TC0X00006816.hg.1	PDK3	-1.33333	1.24052e-05	0.000972873
TC0600008109.hg.1	VEGFA	-1.32	1.86089e-05	0.00129211
TC1600008661.hg.1	CRISPLD2	-1.30333	5.49053e-08	1.50707e-05
TC0900006539.hg.1	JAK2	-1.3	1.01439e-05	0.000832703
TC1200011063.hg.1	AVPR1A	-1.29667	1.27685e-05	0.000992498
TC1200006649.hg.1	TPI1	-1.29333	3.75289e-06	0.000393543
TC0X00010849.hg.1	GPC4	-1.27667	6.13047e-05	0.0032927
TC2200009345.hg.1	C1QTNF6	-1.27333	1.00072e-05	0.000829231
TC0300012718.hg.1	PLOD2	-1.27	8.71896e-05	0.00425463
TC0900009127.hg.1	COL5A1	-1.26667	1.59567e-05	0.00116797
TC0100012247.hg.1	KIF26B	-1.26	5.43993e-08	1.50707e-05
TC0300006483.hg.1	BHLHE40	-1.26	2.25383e-06	0.000258779
TC1700009318.hg.1	FAM101B	-1.24333	9.52562e-05	0.00454211
TC1200009912.hg.1	STYK1	-1.24333	1.70816e-05	0.00121981
TC1000011005.hg.1	P4HA1	-1.24	7.25062e-09	3.18431e-06
TC0100016163.hg.1	ADAMTS4	-1.23667	4.83068e-06	0.000474083
TC0800011683.hg.1	FBXO32	-1.23333	6.37243e-08	1.62239e-05
TC1100007233.hg.1	KIAA1549L	-1.23333	0.000193087	0.00785181
TC0500009346.hg.1	WWC1	-1.22333	1.93272e-06	0.00023578
TC0100009221.hg.1	VCAM1	-1.21667	0.000278227	0.010466
TC0700012230.hg.1	NRCAM	-1.20667	0.000816416	0.0233584
TC2000007313.hg.1	LBP	-1.2	3.91513e-05	0.00235539
TC1100010038.hg.1	ST5	-1.2	1.93277e-05	0.00133149
TC1200008683.hg.1	CHST11	-1.19667	1.83609e-05	0.00128505
TC2000009317.hg.1	SULF2	-1.19333	0.000416986	0.0143632
TC1400009839.hg.1	STON2	-1.19	3.39177e-05	0.00206887
TC0900006481.hg.1	VLDLR	-1.19	6.48974e-05	0.00341335
TC1500008514.hg.1	LRRC28	-1.17333	0.00273262	0.0546514
TC2100006714.hg.1	NCAM2	-1.16667	6.56987e-05	0.00344518
TC1100010044.hg.1	ST5	-1.16333	0.000275744	0.0104172
TC0700006783.hg.1	TSPAN13	-1.16	0.000721161	0.021436
TC0700011642.hg.1	HGF	-1.15667	1.54285e-05	0.0011388
TC1600006550.hg.1	TMEM204	-1.15333	0.000292668	0.0108238
TC0100009900.hg.1	CIART	-1.14667	1.41682e-05	0.00107282
TC0700008295.hg.1	CFAP69	-1.13	1.7734e-05	0.00125114
TC2000008299.hg.1	GPCPD1	-1.12	6.04863e-05	0.00326944
TC1500010906.hg.1	RP11-351M8.2; MESDC2; RP11-351M8.1	-1.11	0.000161911	0.00682088
TC2000007537.hg.1	SLC2A10	-1.11	7.70944e-07	0.000110108
TC1000012108.hg.1	CPXM2	-1.1	2.8101e-06	0.000310474
TC1900010856.hg.1	PLAUR	-1.1	9.00139e-06	0.000756594
TC0100013275.hg.1	ZNF436	-1.09667	9.87385e-06	0.00082206
TC1000008743.hg.1	SUFU	-1.09667	0.00111804	0.0290543
TC0900007953.hg.1	CENPP	-1.09333	0.000285801	0.0107051
TC2000008295.hg.1	GPCPD1	-1.09	9.9758e-05	0.00466079
TC1000008054.hg.1	PLAU	-1.08667	4.03201e-07	6.61969e-05
TC0700006984.hg.1	SNX10	-1.08667	5.58225e-06	0.000524405
TC1500009641.hg.1	RORA	-1.08667	1.16157e-06	0.000153424
TC0500007925.hg.1	RASGRF2	-1.08333	4.39448e-06	0.000446232
TC1000007950.hg.1	UNC5B	-1.08	3.21348e-05	0.00198076
TC0900011565.hg.1	ANGPTL2	-1.08	3.96855e-05	0.00237129
TC1900010807.hg.1	CEACAM1	-1.07667	0.000171841	0.00715343
TC0300007596.hg.1	FLNB	-1.07	0.000262203	0.0100352
TC1100012962.hg.1	AMPD3	-1.06667	0.000106581	0.00494016
TC1000012423.hg.1	PFKP	-1.06667	4.25745e-06	0.000437374
TC0200014204.hg.1	HS6ST1	-1.06333	3.74687e-05	0.00226191
TC1300008644.hg.1	POSTN	-1.06	0.00103182	0.0271756
TC1000010482.hg.1	C10orf10	-1.05667	0.000205631	0.00826622
TC0900008666.hg.1	OR1J4	-1.05667	0.00016583	0.00693606
TC0700006844.hg.1	ITGB8	-1.04	7.40245e-05	0.00373677
TC0200009662.hg.1	TNFAIP6	-1.04	0.00389455	0.0687597
TC1400007558.hg.1	SUSD6	-1.03333	9.74113e-05	0.00457549
TC0400009431.hg.1	TENM3	-1.02333	0.0003152	0.0115117
TC0700013458.hg.1	HILPDA	-1.02	4.58165e-05	0.0026217
TC0100013908.hg.1	SLC2A1	-1.01667	0.000822687	0.0234786
TC0200008099.hg.1	HK2	-1.01667	0.000109224	0.00503607
TC1000012117.hg.1	CHST15	-1.01	0.000116719	0.00527099
TC1700008263.hg.1	ABCC3	-1.01	0.00124361	0.0312988
TC0300013970.hg.1	PFKFB4; MIR6823	-1.01	0.00117125	0.0300272
TC0900010386.hg.1	TMEM2	-1.00333	2.45104e-06	0.00027601
TC0200010811.hg.1	CYP27A1	-1	0.000392569	0.0137926
TC0100006931.hg.1	PDPN	-1	0.000125854	0.00559719
TC1900009906.hg.1	CIB3	-0.996667	0.000585529	0.0185668
TC0600014336.hg.1	ROS1	-0.996667	0.000694825	0.0209219
TC0500013354.hg.1	P4HA2	-0.986667	2.91625e-05	0.00181667
TC1400009186.hg.1	ERO1A	-0.983333	1.20814e-05	0.000960339
TC0400007840.hg.1	CXCL1	-0.976667	0.00185789	0.0409508
TC2100008030.hg.1	RCAN1	-0.976667	0.000906129	0.0247175
TC1200009307.hg.1	TMEM132B	-0.973333	0.00049067	0.0162942
TC0900010388.hg.1	TMEM2	-0.973333	9.68223e-05	0.00456001
TC1000008099.hg.1	C10orf11	-0.97	6.71628e-05	0.00350105
TC1200010961.hg.1	NDUFA4L2	-0.963333	0.000228409	0.00897646
TC1100012966.hg.1	MICAL2	-0.963333	6.16404e-05	0.0032927
TC0600007788.hg.1	SCUBE3	-0.963333	0.000596418	0.0187983
TC0600009310.hg.1	GJA1	-0.96	8.19095e-07	0.000115113
TC0700012896.hg.1	CTAGE6	-0.96	0.000769119	0.0225049
TC0100013651.hg.1	PHC2; MIR3605	-0.956667	1.99555e-05	0.00135532
TC0900008491.hg.1	RGS3	-0.95	0.000158986	0.00674617
TC2000009357.hg.1	PREX1	-0.95	0.00348082	0.0640292
TC0400006578.hg.1	SH3BP2	-0.946667	4.59264e-06	0.000460661
TC0300007194.hg.1	ABHD5	-0.946667	0.000456989	0.0154681
TC0300006454.hg.1	CNTN4	-0.946667	0.00327229	0.0616126
TC1600010987.hg.1	CMIP	-0.943333	0.000130225	0.00571538
TC2000009058.hg.1	TGM2	-0.943333	0.000769932	0.0225049
TC1700007451.hg.1	CPD	-0.936667	6.5265e-06	0.000587776
TC0700010443.hg.1	STEAP1B	-0.936667	4.48976e-05	0.00261166
TC0100012778.hg.1	ENO1	-0.933333	1.6866e-05	0.00121733
TC0200013042.hg.1	CYP26B1	-0.933333	0.000286623	0.0107131
TC0X00008230.hg.1	IL13RA1	-0.93	8.2944e-05	0.00412772
TC0800008183.hg.1	OSGIN2	-0.926667	0.000150177	0.00643457
TC0400011548.hg.1	LEF1	-0.926667	0.000111959	0.00510853
TC0700006445.hg.1	FAM20C	-0.923333	0.000245397	0.00951663
TC0100011533.hg.1	ATF3	-0.923333	7.09331e-05	0.00364353
TC1700008690.hg.1	PITPNC1	-0.92	3.53474e-07	6.08775e-05
TC0900006538.hg.1	JAK2	-0.916667	0.000395395	0.0138277
TC1200009734.hg.1	VAMP1	-0.913333	1.40029e-05	0.00106489
TC0600008486.hg.1	OGFRL1	-0.913333	5.7468e-06	0.000536992
TC1100009110.hg.1	NNMT	-0.91	0.00288138	0.0567032
TC1500008043.hg.1	ABHD17C	-0.91	0.00027666	0.0104294
TC1200008685.hg.1	CHST11	-0.91	0.000221193	0.00877135
TC0300011485.hg.1	FOXP1	-0.91	1.29134e-06	0.000164887
TC1700007645.hg.1	CTB-75G16.3; MRM1	-0.903333	0.00277805	0.0553313
TC0700011119.hg.1	SEC61G	-0.903333	3.18733e-05	0.00197155
TC1700006946.hg.1	HS3ST3B1	-0.9	0.000143472	0.00622317
TC0700008292.hg.1	STEAP1	-0.9	7.59838e-05	0.00381375
TC1700009079.hg.1	C1QTNF1	-0.89	0.000175623	0.0072936
TC1900008848.hg.1	LILRA5	-0.886667	0.00435302	0.0740269
TC2000007224.hg.1	SPAG4	-0.883333	0.00101682	0.0269015
TC1900007096.hg.1	JUNB	-0.883333	0.00193192	0.041899
TC1200011543.hg.1	PGAM1	-0.88	2.20151e-06	0.00025612
TC0700013027.hg.1	RARRES2	-0.876667	0.000176808	0.00730823
TC1000010699.hg.1	IPMK	-0.873333	2.83421e-06	0.00031118
TC0700013396.hg.1	CLDN12	-0.873333	0.000264516	0.0101017
TC0300011455.hg.1	FRMD4B	-0.87	0.00347998	0.0640292
TC1000008574.hg.1	PGAM1	-0.866667	2.57912e-06	0.000288583
TC0900007816.hg.1	CTSL	-0.863333	0.000245404	0.00951663
TC0700011586.hg.1	GSAP	-0.863333	0.00367694	0.0665087
TC1200008835.hg.1	ATP2A2	-0.863333	7.76016e-06	0.000681617
TC0900009461.hg.1	PLGRKT	-0.853333	0.00087837	0.0242862
TC1700010200.hg.1	ALDOC	-0.853333	0.000122807	0.00550347
TC0500008627.hg.1	SLC22A4	-0.85	0.00102166	0.0269889
TC0300008130.hg.1	COL8A1	-0.846667	0.0018281	0.0407738
TC0700012182.hg.1	NAMPT	-0.843333	0.00398163	0.0696669
TC1200009800.hg.1	SLC2A3	-0.843333	9.55626e-05	0.00454211
TC1900011707.hg.1	GPI	-0.843333	2.351e-05	0.00151839
TC1200011752.hg.1	GLT8D2	-0.836667	7.9542e-06	0.000695184
TC1400009698.hg.1	LTBP2	-0.836667	1.02269e-05	0.00083561
TC0200014770.hg.1	GCG	-0.836667	0.000513274	0.0168223
TC0100011243.hg.1	PPFIA4	-0.836667	0.00299602	0.058028
TC0100016199.hg.1	OLFML2B	-0.836667	1.64122e-05	0.00119632
TC1200007153.hg.1	PPFIBP1	-0.836667	2.41261e-05	0.001537
TC0200011503.hg.1	PXDN	-0.833333	6.4475e-05	0.00340132
TC1100008881.hg.1	ARHGAP42	-0.826667	6.13784e-05	0.0032927
TC0X00008940.hg.1	MXRA5	-0.826667	0.000233985	0.00915464
TC0800011334.hg.1	KLF10	-0.823333	1.51352e-05	0.00112662
TC0100013920.hg.1	C1orf210	-0.823333	0.00199279	0.0429541
TC1500010792.hg.1	MCTP2	-0.82	0.000463028	0.0155527
TC1100012133.hg.1	MMP3	-0.816667	0.000892908	0.0244327
TC1800009242.hg.1	SERPINB2	-0.813333	0.00156047	0.0367465
TC0600009683.hg.1	AIG1	-0.806667	5.49285e-05	0.00301185
TC0900008318.hg.1	TMEM38B	-0.806667	0.000419176	0.0143822
TC1200007838.hg.1	IL23A	-0.803333	0.00312643	0.0595687
TC1100013130.hg.1	IGF2; INS-IGF2	-0.796667	0.00185588	0.0409508
TC1200009796.hg.1	SLC2A14	-0.793333	6.17715e-05	0.0032927
TC0500007494.hg.1	RAB3C	-0.793333	0.000711324	0.0212515
TC0600013412.hg.1	HIVEP2	-0.793333	0.00367998	0.0665087
TC1700007558.hg.1	CCL7	-0.786667	0.000749089	0.0221537
TC1200012841.hg.1	SSH1	-0.786667	0.00039593	0.0138277
TC0900006559.hg.1	CD274	-0.783333	0.00352799	0.0644916
TC0200015204.hg.1	COL5A2	-0.783333	0.000344686	0.0123815
TC1900008279.hg.1	BCL3; MIR8085	-0.78	0.000626675	0.0194847
TC0500007201.hg.1	OSMR	-0.776667	0.000297048	0.0109627
TC0700008786.hg.1	DNAJB9	-0.773333	0.000424306	0.0145299
TC0800009383.hg.1	CSMD1	-0.773333	0.00218721	0.0460706
TC0800011062.hg.1	NBN	-0.773333	0.00346158	0.0639607
TC0100006874.hg.1	PLOD1	-0.77	1.70507e-05	0.00121981
TC0200015538.hg.1	KLF7	-0.766667	0.000252721	0.00973589
TC1500009377.hg.1	ATP8B4	-0.763333	0.000388851	0.0137444
TC0300006520.hg.1	LMCD1; LINC00312	-0.763333	0.00424871	0.072746
TC1800006650.hg.1	RAB31	-0.763333	2.22861e-05	0.00147181
TC2200009231.hg.1	MIF	-0.76	0.00087906	0.0242862
TC1200006520.hg.1	TSPAN9	-0.76	4.54279e-05	0.00261651
TC1400007466.hg.1	FUT8	-0.756667	3.31704e-05	0.00203744
TSUnmapped00000134.hg.1	SLC16A1	-0.75	3.99482e-05	0.00237889
TC1800008162.hg.1	FAM210A	-0.746667	0.00192574	0.0418684
TC1100012961.hg.1	AMPD3	-0.746667	0.00388665	0.0686893
TC0200007908.hg.1	ANTXR1	-0.743333	1.98081e-05	0.00135397
TC0200009049.hg.1	INSIG2	-0.743333	0.000607527	0.0189902
TC1500007972.hg.1	CRABP1	-0.743333	0.00333574	0.062406
TC0800012470.hg.1	TMEM71	-0.74	0.00338608	0.0629456
TC0100008591.hg.1	PGM1	-0.736667	0.000639247	0.0197176
TC0400009258.hg.1	PALLD	-0.733333	0.00227399	0.0474434
TC1500010422.hg.1	IDH2	-0.733333	0.00215519	0.0454506
TC0300007657.hg.1	C3orf14	-0.733333	0.00150663	0.0360926
TC1700010703.hg.1	NKIRAS2	-0.733333	0.002027	0.043372
TC0800011018.hg.1	SLC7A13	-0.73	0.00363884	0.0659689
TC1200007010.hg.1	PLEKHA5	-0.73	0.000524713	0.0170382
TC0400010242.hg.1	PPARGC1A	-0.726667	0.00213518	0.0451915
TC0100011382.hg.1	DYRK3	-0.726667	0.000125141	0.00557959
TC0100009482.hg.1	HIPK1	-0.726667	0.00292943	0.057243
TC1900010580.hg.1	ZNF573	-0.726667	0.00208184	0.0443833
TC0900010387.hg.1	TMEM2	-0.723333	0.00114334	0.0295567
TC0100017491.hg.1	ENAH	-0.723333	0.000550812	0.0176895
TC0200008666.hg.1	IL1R1	-0.723333	0.00344129	0.0638408
TC0600008071.hg.1	PTK7	-0.723333	0.000219437	0.00876108
TC1500008988.hg.1	GOLGA8A; GOLGA8B	-0.716667	9.1133e-05	0.00438614
TC1100012775.hg.1	ETS1	-0.716667	9.57023e-05	0.00454211
TC0200015202.hg.1	DIRC1	-0.713333	0.00253573	0.0517368
TC0900010444.hg.1	CARNMT1	-0.713333	0.000499891	0.0165691
TC0500009100.hg.1	SMIM3	-0.713333	0.000658705	0.0201594
TC1000012489.hg.1	HOGA1	-0.713333	0.00112961	0.0292684
TC1500009973.hg.1	ADPGK	-0.706667	0.00132789	0.0329015
TC0700010501.hg.1	DFNA5	-0.706667	0.00371078	0.0667222
TC0800006933.hg.1	ATP6V1B2	-0.706667	0.000255693	0.00982884
TC1600011322.hg.1	FAM195A	-0.706667	0.00369794	0.0666278
TC1700007677.hg.1	DUSP14	-0.706667	0.00033367	0.0120609
TC0500010203.hg.1	MYO10	-0.703333	0.000510381	0.0167587
TC1600011517.hg.1	DOC2A	-0.703333	0.0038771	0.0685894
TC1000011749.hg.1	ITPRIP	-0.7	0.00476222	0.0783317
TC0100015310.hg.1	SLC16A1	-0.7	0.000147983	0.0063873
TC0900008297.hg.1	NIPSNAP3A; NIPSNAP3B	-0.696667	0.00245035	0.0504046
TC1500009984.hg.1	NPTN	-0.696667	0.000111107	0.00509367
TC0100012358.hg.1	OR2T2	-0.696667	0.000508991	0.0167587
TC0100017289.hg.1	PTPN14	-0.696667	0.000504712	0.0166974
TC0900012209.hg.1	TTC39B	-0.693333	0.00106065	0.0278098
TC0100007243.hg.1	ALPL	-0.693333	0.0013477	0.0332103
TC1100010685.hg.1	C11orf94	-0.693333	0.000600712	0.0188442
TSUnmapped00000418.hg.1	ADAMTS13	-0.693333	0.000630018	0.0195195
TC0700009508.hg.1	TCAF2	-0.693333	0.00140049	0.0339814
TC1700006578.hg.1	OR1A1	-0.69	0.00109767	0.0286947
TC0500012467.hg.1	ARSI	-0.69	0.00289588	0.0567769
TC0100006755.hg.1	ENO1	-0.69	0.00436913	0.0741573
TC0200007096.hg.1	FOSL2	-0.686667	0.00020454	0.00824121
TC0300012323.hg.1	MGLL	-0.686667	9.19324e-05	0.00441252
TC1000007024.hg.1	KIAA1217	-0.686667	0.00295741	0.0575339
TC1200011865.hg.1	FOXN4	-0.686667	0.00300131	0.0580664
TC0800007688.hg.1	LYN	-0.683333	0.00261127	0.0528903
TC1200010415.hg.1	SLC2A13	-0.683333	0.000413492	0.0142947
TC1800007543.hg.1	SERPINB5	-0.683333	0.000669533	0.0203139
TSUnmapped00000370.hg.1	SLC16A1	-0.68	0.000640441	0.0197176
TC0600014337.hg.1	GOPC	-0.68	0.000257649	0.00988241
TC0600009821.hg.1	ULBP1	-0.68	0.00396512	0.0695166
TC0600008127.hg.1	SLC29A1	-0.68	0.00399059	0.0696849
TC0900008202.hg.1	TGFBR1	-0.68	4.27591e-05	0.00250384
TC0700006567.hg.1	TTYH3	-0.673333	0.000926731	0.0250076
TC0500011597.hg.1	SLCO6A1	-0.673333	0.00325642	0.0613795
TC0100018330.hg.1	CFHR2	-0.67	0.00337524	0.0628105
TC1400009353.hg.1	SIX4	-0.67	0.000872652	0.0242562
TC0500008736.hg.1	TGFBI	-0.67	0.00246918	0.0507325
TC0800010081.hg.1	RNF122	-0.666667	0.00190388	0.0416009
TC2100007355.hg.1	PFKL	-0.666667	0.0042027	0.0721693
TC0300013972.hg.1	SLC26A6; MIR6824	-0.663333	0.000144248	0.0062414
TC0900006597.hg.1	KDM4C	-0.663333	0.00159044	0.0370548
TC0900008960.hg.1	FUBP3	-0.663333	0.00169155	0.0386921
TC0600013280.hg.1	MAP3K5	-0.663333	0.00352128	0.0644361
TC1600007982.hg.1	HERPUD1	-0.66	9.34366e-05	0.0044725
TC0800008801.hg.1	TRIB1	-0.66	0.00478827	0.078613
TC0300008551.hg.1	FAM162A	-0.656667	0.00066217	0.0201601
TC0100010571.hg.1	PRRX1	-0.656667	0.000126836	0.00561244
TC1200010185.hg.1	ITPR2	-0.653333	0.00416807	0.0717851
TC0600013780.hg.1	LPAL2	-0.653333	0.00467737	0.0774088
TC0100008978.hg.1	LRRC8B	-0.653333	0.00115834	0.0297494
TSUnmapped00000469.hg.1	INPP5D	-0.653333	0.000659864	0.0201598
TC0900009846.hg.1	B4GALT1	-0.653333	0.00115252	0.0297305
TC0200008627.hg.1	NPAS2	-0.65	0.000290223	0.0107561
TC1400006659.hg.1	MMP14	-0.65	8.74981e-05	0.00425786
TC0500010835.hg.1	PLK2	-0.65	0.00164269	0.0378634
TC0100018045.hg.1	SMYD3	-0.646667	0.000716927	0.0213697
TC2000009597.hg.1	CTCFL	-0.646667	0.00133945	0.0331411
TC1200008474.hg.1	SOCS2	-0.646667	0.00169705	0.0387675
TC1500010655.hg.1	CHSY1	-0.643333	0.00111489	0.0290479
TC1400007320.hg.1	DACT1	-0.643333	0.00347456	0.0640292
TC0X00006789.hg.1	FAM3C2	-0.64	0.000520803	0.0169426
TC1500008995.hg.1	GOLGA8B	-0.64	0.000864456	0.02422
TC0700007370.hg.1	AEBP1; MIR4649	-0.636667	4.09186e-05	0.00242845
TC1200009789.hg.1	APOBEC1	-0.633333	0.0014775	0.035604
TC1000011774.hg.1	SORCS1	-0.633333	0.00092575	0.0250076
TC0800009782.hg.1	CSGALNACT1	-0.633333	0.00273458	0.0546514
TC0200010572.hg.1	ZDBF2	-0.633333	0.00158211	0.037008
TC1500009904.hg.1	TLE3	-0.63	0.000393953	0.0138136
TC0X00009462.hg.1	CASK	-0.63	0.00101073	0.0267808
TC0X00010341.hg.1	XKRX	-0.63	0.0039219	0.0690448
TC0300011247.hg.1	WNT5A	-0.63	0.00442552	0.0748253
TC0X00010653.hg.1	RNF113A	-0.626667	0.00260185	0.0528404
TC0300009843.hg.1	TP63	-0.626667	0.00462259	0.0771181
TC0400008160.hg.1	GRID2	-0.626667	0.000685256	0.0206838
TC0100010798.hg.1	QSOX1	-0.623333	0.00196423	0.0424427
TC1000011904.hg.1	ABLIM1	-0.623333	0.000252672	0.00973589
TC2100008562.hg.1	RUNX1	-0.62	0.00500759	0.0812269
TC1500010911.hg.1	CPEB1	-0.616667	0.00355467	0.0647771
TC0500009559.hg.1	SFXN1	-0.613333	0.00264054	0.0531956
TC0500009076.hg.1	SLC26A2	-0.613333	0.00181015	0.0405083
TC0700012734.hg.1	CREB3L2	-0.613333	0.00151671	0.0361909
TC1400010616.hg.1	SLC38A6	-0.61	0.00139367	0.033884
TC0200010236.hg.1	GULP1	-0.61	0.00399001	0.0696849
TC0100013266.hg.1	C1orf234	-0.61	0.00485093	0.0794566
TC0200012713.hg.1	BCL11A	-0.61	0.00445015	0.0750972
TC0300006446.hg.1	CNTN6	-0.606667	0.00137462	0.0336462
TC0700009513.hg.1	OR2F2	-0.606667	0.00379053	0.0676026
TC0400008785.hg.1	NOCT	-0.606667	0.00108215	0.0283311
TC0X00008776.hg.1	ZNF275	-0.606667	0.00111614	0.0290479
TC0900011860.hg.1	SARDH	-0.603333	0.0044678	0.0753226
TC0X00011382.hg.1	ACSL4	-0.603333	0.0020798	0.0443833
TC0700010216.hg.1	ZNF12	-0.603333	0.00242834	0.0500104
TC1100007778.hg.1	MS4A18	-0.603333	0.00415114	0.0715638
TC1500007860.hg.1	MPI	-0.6	0.00289385	0.0567769
TC0500007365.hg.1	PELO; ITGA1	-0.6	0.00208124	0.0443833
TC0600007792.hg.1	PPARD	-0.6	0.0016168	0.0375005
TC1400009337.hg.1	DHRS7	-0.596667	0.00229102	0.0477421
TC0400012496.hg.1	AGA	-0.596667	0.000888776	0.0243956
TC2100007597.hg.1	HSPA13	-0.593333	0.000826693	0.0234786
TC1100011052.hg.1	FADS3	-0.593333	0.00122319	0.0309133
TC0100009511.hg.1	TSHB	-0.59	0.000667266	0.0202801
TC0Y00006763.hg.1	RBMY1F; RBMY2FP; RBMY1J	-0.59	0.00183717	0.0407738
TSUnmapped00000141.hg.1	HMBS	-0.59	0.00252041	0.0515292
TC0300006925.hg.1	TGFBR2	-0.59	0.00131043	0.0325936
TC0900006560.hg.1	PDCD1LG2	-0.59	0.00143106	0.0346274
TC0400012820.hg.1	FGF5	-0.586667	0.00175319	0.0395358
TC1500007614.hg.1	MAP2K1	-0.586667	0.000356452	0.0127014
TC0400009450.hg.1	WWC2	-0.586667	0.00151839	0.0361909
TC0200011990.hg.1	PTRHD1	0.586667	0.0037884	0.0676026
TC0900011613.hg.1	FAM102A	0.586667	0.00319258	0.0605009
TC2000008678.hg.1	CST3	0.59	0.00139455	0.033884
TC0200015318.hg.1	HECW2	0.59	0.00392249	0.0690448
TC1200008629.hg.1	DRAM1	0.59	0.000596954	0.0187983
TC0100012278.hg.1	SCCPDH	0.59	0.000362932	0.0129062
TC0100008033.hg.1	ERMAP	0.59	0.0026629	0.0535215
TC0200010713.hg.1	ATIC	0.59	0.00349642	0.0641035
TC1300009765.hg.1	IRS2	0.593333	0.00294442	0.0574083
TC1100011190.hg.1	EHD1	0.593333	0.00485322	0.0794566
TC1100013084.hg.1	AMOTL1	0.593333	0.00463806	0.0771555
TC0200016419.hg.1	GPN1	0.593333	0.00120696	0.0306841
TC0200016732.hg.1	MZT2A; MIR4784	0.596667	0.003109	0.0594299
TC0600009783.hg.1	UST	0.6	0.00336972	0.062806
TC0200015431.hg.1	TMEM237	0.6	0.000391103	0.0137686
TC1900009198.hg.1	BTBD2	0.6	0.000124985	0.00557959
TC1000010589.hg.1	VSTM4	0.606667	0.000984495	0.0262041
TC0300006847.hg.1	NR1D2	0.606667	0.000322313	0.0117228
TC0100016678.hg.1	FAM129A	0.606667	0.00149006	0.0358411
TC0500008125.hg.1	RHOBTB3	0.61	0.00289388	0.0567769
TC0300011815.hg.1	DCBLD2	0.61	0.000183988	0.00755173
TC0600011945.hg.1	RCAN2	0.61	0.00337142	0.062806
TC1200011916.hg.1	PPP1CC	0.613333	0.00173411	0.0392062
TC1400007207.hg.1	SAMD4A	0.613333	0.00283082	0.0561912
TC1000010022.hg.1	PIP4K2A	0.616667	0.000696951	0.0209289
TC0600013165.hg.1	EPB41L2	0.616667	0.00232006	0.0482243
TC0300012654.hg.1	TFDP2	0.616667	0.00466777	0.0774088
TC1300006658.hg.1	WASF3	0.616667	0.000836248	0.0236471
TC0600009206.hg.1	MARCKS	0.62	0.000810305	0.0232593
TC0600012885.hg.1	LAMA4	0.623333	0.00406519	0.0706691
TC0600011661.hg.1	STK38	0.626667	5.19319e-05	0.002887
TC1800009244.hg.1	HMSD	0.63	0.00349499	0.0641035
TC0300013068.hg.1	MECOM	0.63	0.00263048	0.0531147
TC1700008232.hg.1	PDK2	0.63	0.000702491	0.0210592
TC0400010961.hg.1	JCHAIN	0.63	0.00251215	0.0514349
TC0400011180.hg.1	SCD5	0.63	0.00137902	0.0336462
TC0100011721.hg.1	CAPN2	0.633333	4.98437e-05	0.00279747
TC1900008057.hg.1	ZFP36	0.633333	0.000871854	0.0242562
TC1600010307.hg.1	C16orf97	0.633333	0.00312254	0.0595592
TC0400009038.hg.1	KIAA0922	0.633333	0.000130464	0.00571538
TC0500011852.hg.1	LOX	0.633333	0.000126737	0.00561244
TC0500008233.hg.1	C5orf30	0.636667	0.00469245	0.0775471
TC1400008619.hg.1	ZNF219	0.64	0.00410953	0.071266
TC1200012573.hg.1	RHNO1	0.64	0.00210527	0.0447199
TC0900012256.hg.1	CDC14B	0.643333	0.000559188	0.0178606
TSUnmapped00000494.hg.1	ZDHHC3	0.643333	0.00190397	0.0416009
TC0200009895.hg.1	CERS6	0.643333	0.000583275	0.0185288
TC2100007140.hg.1	ETS2	0.646667	0.000673088	0.0203865
TC0600009772.hg.1	SASH1	0.646667	0.00172685	0.0392062
TC1500010909.hg.1	STARD5	0.646667	0.00190252	0.0416009
TC1400009709.hg.1	MLH3	0.646667	0.00163593	0.0377641
TC1100009744.hg.1	DUSP8	0.65	0.000458709	0.0154965
TC1100011410.hg.1	MRGPRF	0.65	0.000830107	0.0235203
TC0100015483.hg.1	NOTCH2	0.65	4.85912e-05	0.00274471
TC2200009271.hg.1	APOBEC3C	0.653333	0.000228235	0.00897646
TC0100008845.hg.1	ADGRL2	0.653333	0.00160407	0.0372736
TC0200009596.hg.1	ACVR2A	0.653333	0.00264491	0.0532227
TC0300011044.hg.1	DALRD3	0.653333	0.000378649	0.0134379
TC0600011948.hg.1	CYP39A1	0.653333	0.00458233	0.0765192
TC0800011211.hg.1	NIPAL2	0.656667	0.00164669	0.0378634
TC1500008442.hg.1	NR2F2	0.656667	0.00210394	0.0447199
TC0300007610.hg.1	PXK	0.656667	0.000151831	0.00648959
TC0900009825.hg.1	DDX58	0.656667	0.000729935	0.0216237
TC1000008236.hg.1	TSPAN14	0.656667	0.000271998	0.0103201
TC1700012362.hg.1	TRIM16	0.656667	0.00100734	0.0267313
TC0500007143.hg.1	SKP2	0.656667	0.00131089	0.0325936
TC0X00006590.hg.1	WWC3	0.66	0.000789669	0.0229672
TC0600012952.hg.1	FRK	0.66	0.000981474	0.0262031
TC0600006869.hg.1	DSP	0.663333	0.00134554	0.0332103
TC0500010924.hg.1	ADAMTS6	0.663333	0.00111527	0.0290479
TC0800012176.hg.1	PLEC	0.663333	0.000345067	0.0123815
TC0300013645.hg.1	APOD	0.67	0.000527747	0.0170983
TC1900011652.hg.1	ZNF358	0.67	0.000756649	0.0222649
TC1800006902.hg.1	TTC39C	0.67	0.00136745	0.0336444
TC0600012038.hg.1	MCM3	0.67	0.00296678	0.0576524
TC0100010152.hg.1	LMNA	0.67	0.000217265	0.00869411
TC1700009566.hg.1	NLRP1	0.67	0.00063186	0.0195422
TC0X00006715.hg.1	SCML1	0.67	0.000343905	0.0123815
TC0600010565.hg.1	TUBB2A	0.673333	0.00014912	0.0064049
TC0200009680.hg.1	FMNL2	0.676667	0.00082599	0.0234786
TC1000009067.hg.1	GRK5	0.676667	0.00262752	0.0531147
TC0500011712.hg.1	EPB41L4A	0.676667	0.00458079	0.0765192
TC1100012209.hg.1	ALKBH8	0.676667	0.000563798	0.0179452
TC0200008464.hg.1	KCNIP3	0.676667	0.000917225	0.0248488
TC1500010128.hg.1	TBC1D2B	0.676667	0.000886992	0.0243848
TC0700010581.hg.1	HIBADH	0.676667	0.00015709	0.0066981
TC0800009868.hg.1	TNFRSF10B	0.676667	4.22161e-05	0.00248864
TC1700010723.hg.1	PTRF	0.68	0.000993246	0.026397
TC0X00006480.hg.1	XG; XGY2	0.68	0.000850043	0.0239691
TC0300013904.hg.1	NAALADL2	0.68	0.000871136	0.0242562
TC0400012922.hg.1	TLR6	0.68	0.00441311	0.0746874
TC2100007816.hg.1	CYYR1	0.683333	0.000222986	0.00880273
TC1900011777.hg.1	CYTH2	0.683333	0.000797226	0.0230724
TC1900011774.hg.1	EMP3	0.683333	1.69083e-05	0.00121733
TC0600012863.hg.1	REV3L	0.686667	0.00359207	0.0651883
TC1800007059.hg.1	DTNA	0.686667	0.00081633	0.0233584
TC0200008040.hg.1	SMYD5	0.686667	0.00219552	0.0461903
TC0100008797.hg.1	AK5	0.69	0.00237064	0.0489943
TC1800008781.hg.1	ATP8B1	0.69	0.000871917	0.0242562
TC0300006719.hg.1	BTD	0.693333	0.000918015	0.0248488
TC0600014268.hg.1	PRRT1	0.693333	0.00476685	0.0783345
TC0200007759.hg.1	EHBP1	0.696667	2.69546e-05	0.00169112
TC0800007057.hg.1	DOCK5	0.7	3.93151e-05	0.00235717
TC1100008139.hg.1	AIP	0.7	0.00191103	0.041695
TC1100011083.hg.1	AHNAK	0.7	0.00134792	0.0332103
TC0300011403.hg.1	MAGI1	0.7	0.00179331	0.0401827
TC0800012087.hg.1	LYNX1	0.703333	0.000786961	0.0229264
TC0400011407.hg.1	ADH1A	0.703333	0.000679076	0.0205325
TC1200008568.hg.1	TMPO	0.703333	0.000516895	0.0168779
TC1700011424.hg.1	SMARCD2	0.703333	0.000290214	0.0107561
TC0200016742.hg.1	PLA2R1	0.706667	0.00195035	0.0421945
TC2200007150.hg.1	TIMP3	0.706667	0.000168076	0.00701332
TC2200009272.hg.1	APOBEC3D	0.706667	0.0016181	0.0375005
TC0300013255.hg.1	ZMAT3	0.706667	0.000479539	0.0160154
TC0300011939.hg.1	IFT57	0.706667	0.00391776	0.0690448
TC2200009257.hg.1	TCN2	0.706667	0.00281236	0.0558928
TC0X00010136.hg.1	TAF9B	0.71	0.0011441	0.0295567
TC0600006976.hg.1	PHACTR1	0.71	0.0043969	0.0744848
TC1000008423.hg.1	RPP30	0.713333	4.31469e-05	0.00251816
TC0100006954.hg.1	KAZN	0.713333	0.00120377	0.0306474
TC2200007398.hg.1	SYNGR1	0.713333	0.00048186	0.0160624
TC1700010358.hg.1	MYO1D	0.713333	4.56041e-05	0.00261808
TC1900008143.hg.1	AXL	0.716667	0.000825755	0.0234786
TC1000010172.hg.1	SVIL	0.716667	0.00444382	0.0750625
TC0600014153.hg.1	CFAP206	0.72	0.00202362	0.0433526
TC1900010824.hg.1	PSG11	0.72	0.00155761	0.0367284
TC1100011652.hg.1	GDPD5	0.723333	0.00209523	0.0446147
TC1800007186.hg.1	SETBP1	0.723333	6.7973e-05	0.0035232
TSUnmapped00000639.hg.1	SERTAD4	0.723333	0.000640901	0.0197176
TC2200008719.hg.1	CBX6	0.726667	0.001884	0.0413705
TC1100009940.hg.1	TRIM5	0.726667	0.000138147	0.00603691
TC0100013182.hg.1	CAMK2N1	0.726667	3.50034e-05	0.00212771
TC0300011200.hg.1	TKT	0.726667	0.000288995	0.0107561
TC1900006520.hg.1	ATP5D	0.726667	0.000110903	0.00509367
TC1000010744.hg.1	TMEM26	0.733333	0.000353002	0.0126041
TC0800008011.hg.1	ZFHX4	0.733333	0.000883727	0.0243331
TC0X00010512.hg.1	CHRDL1	0.733333	0.00372642	0.0668665
TC0500012459.hg.1	PDGFRB	0.733333	0.00185655	0.0409508
TC1300009646.hg.1	NALCN	0.736667	0.000752716	0.0221863
TC1100009689.hg.1	DEAF1	0.736667	0.00147214	0.0355237
TC1200008597.hg.1	GAS2L3	0.736667	0.000556124	0.017804
TC0400008348.hg.1	HADH	0.736667	0.000113707	0.00517488
TC1100008532.hg.1	AQP11	0.736667	0.000148914	0.0064049
TC0700012813.hg.1	DENND2A	0.74	0.000118442	0.00532144
TC0300006627.hg.1	TSEN2	0.743333	0.00158835	0.0370548
TC1300009712.hg.1	EFNB2	0.743333	0.000799863	0.0231106
TC1500007829.hg.1	LOXL1	0.746667	0.000266679	0.0101622
TC1300008645.hg.1	TRPC4	0.75	0.00182928	0.0407738
TC1900011967.hg.1	PSG9	0.75	9.02748e-05	0.00436877
TC1200008843.hg.1	FAM216A	0.75	0.00176735	0.039804
TC0300010521.hg.1	THRB	0.75	9.05724e-05	0.00437113
TC0600009710.hg.1	STX11	0.75	0.000727695	0.0215937
TC0500012760.hg.1	SLIT3	0.75	8.88476e-05	0.00431159
TC1500010157.hg.1	ADAMTS7	0.753333	0.000874951	0.0242817
TC0400008380.hg.1	CCDC109B	0.753333	0.00249081	0.0510575
TC0100010887.hg.1	C1orf21	0.753333	9.65132e-05	0.00455767
TC1600011375.hg.1	QPRT	0.756667	0.00186512	0.0410585
TC2200007894.hg.1	CECR1	0.756667	0.00120308	0.0306474
TC1100012722.hg.1	CDON	0.756667	0.00172337	0.0392062
TC0700008898.hg.1	ANKRD7	0.76	0.00399589	0.0697082
TC1100007470.hg.1	DDB2	0.76	0.000620302	0.0193207
TC0600012875.hg.1	FYN	0.76	6.31582e-06	0.000576199
TC0600010991.hg.1	MBOAT1	0.763333	0.000330367	0.0119701
TC1800007595.hg.1	CCDC102B	0.763333	0.00150945	0.0360926
TC2200007313.hg.1	TRIOBP; NOL12	0.766667	8.50408e-06	0.00072874
TC0X00006758.hg.1	CNKSR2	0.766667	0.000615161	0.0191946
TC0200016548.hg.1	GPD2	0.766667	0.000183123	0.00753382
TC1400009705.hg.1	PGF	0.766667	0.000188888	0.00772511
TC0900012155.hg.1	MSANTD3-TMEFF1	0.766667	0.00348851	0.0641035
TC0400012933.hg.1	NAAA	0.77	0.00156834	0.0368331
TC1900006510.hg.1	GPX4	0.77	6.33039e-06	0.000576199
TC0400012378.hg.1	SH3RF1	0.77	3.66075e-05	0.00221754
TC1700011578.hg.1	ABCA6	0.77	1.44729e-05	0.00108653
TC0500009319.hg.1	CCNG1	0.773333	1.52987e-05	0.00113398
TC1000008396.hg.1	IFIT2	0.773333	8.36248e-05	0.00413815
TC1200008322.hg.1	TMTC2	0.773333	0.000767226	0.0225049
TC0800010685.hg.1	MYBL1	0.773333	0.000598897	0.0188209
TC2200007027.hg.1	NF2	0.773333	0.00077929	0.0227406
TC0100018262.hg.1	GSTM2	0.776667	0.00261334	0.0528903
TC0300006994.hg.1	FBXL2	0.78	0.000108859	0.00503245
TC1000006617.hg.1	NET1	0.783333	0.000628762	0.019515
TC0400012670.hg.1	FAT1	0.783333	6.91069e-05	0.00357061
TC0300011849.hg.1	ABI3BP	0.786667	0.00335379	0.0626217
TC0500008107.hg.1	SLF1	0.786667	0.00328091	0.0617088
TC0700008351.hg.1	GNG11	0.786667	0.000869901	0.0242562
TC1700009150.hg.1	BAIAP2	0.79	7.57136e-05	0.00381108
TC0300007745.hg.1	ARL6IP5	0.79	5.32317e-06	0.000505473
TC1400008767.hg.1	STXBP6	0.79	0.000461849	0.0155428
TC2000008227.hg.1	ADAM33	0.793333	5.7243e-05	0.00310368
TC1200011420.hg.1	SLC6A15	0.796667	0.00149346	0.0358411
TC0200010473.hg.1	FZD7	0.796667	0.000717714	0.0213697
TC0200010157.hg.1	ITGA4	0.796667	0.00054665	0.017588
TC1000012471.hg.1	ADIRF; AGAP11; BMS1P3	0.796667	0.00500476	0.0812269
TC1900009487.hg.1	XAB2	0.796667	0.00370809	0.0667222
TC0600008697.hg.1	NT5E	0.8	2.11661e-05	0.00141919
TC1100007865.hg.1	METTL12; SNORA57	0.8	0.00187219	0.0411626
TC0X00008712.hg.1	MAMLD1	0.803333	0.00467753	0.0774088
TC0100013369.hg.1	STMN1; MIR3917	0.803333	0.000250566	0.00969542
TC1100012583.hg.1	BLID; MIR100HG	0.803333	2.29317e-05	0.00149756
TC1100008899.hg.1	CEP126	0.803333	0.000456279	0.0154681
TC2000007341.hg.1	FAM83D	0.806667	0.00221526	0.0465499
TC0400011973.hg.1	CLGN	0.806667	0.00329355	0.0618803
TC0600009862.hg.1	AKAP12	0.806667	0.00137759	0.0336462
TC0200014792.hg.1	COBLL1	0.81	0.00131214	0.0325936
TC0600013231.hg.1	SGK1	0.81	0.000221129	0.00877135
TC0700007149.hg.1	BMPER	0.813333	1.65259e-05	0.00119964
TC1000009025.hg.1	EMX2	0.816667	0.000117819	0.00530703
TC0800011601.hg.1	SAMD12	0.82	0.000399368	0.0138925
TC0800009157.hg.1	LY6K	0.82	0.000796001	0.0230724
TC0100010543.hg.1	ATP1B1	0.82	0.000271631	0.0103201
TC0200014362.hg.1	NCKAP5	0.82	0.00119182	0.0304315
TC0700008657.hg.1	LRRC17	0.82	0.000221987	0.00878304
TC0700013323.hg.1	SUN1	0.823333	2.69221e-05	0.00169112
TC0200010219.hg.1	FAM171B	0.823333	5.60777e-05	0.00305317
TC0200014694.hg.1	ACVR1C	0.823333	0.00248983	0.0510575
TC0900006442.hg.1	KANK1	0.826667	0.000455432	0.0154681
TC1900011963.hg.1	PSG6	0.826667	0.0015101	0.0360926
TC0X00011232.hg.1	CMC4; MTCP1	0.826667	0.00213365	0.0451915
TC0400011685.hg.1	PRSS12	0.83	3.3356e-05	0.0020417
TC1300009249.hg.1	KLF12	0.83	0.000439776	0.0150011
TC1700007360.hg.1	TMEM97	0.83	0.00490883	0.080143
TC1100012708.hg.1	FEZ1	0.83	0.000487531	0.0162206
TC0300008355.hg.1	BOC	0.833333	5.01652e-05	0.00280655
TC0200007855.hg.1	MEIS1	0.833333	0.00421586	0.0723246
TC0500011758.hg.1	CDO1	0.836667	0.000931508	0.025098
TC0100015864.hg.1	S100A6	0.84	0.000176199	0.00730026
TC1500010261.hg.1	BNC1	0.843333	0.000768537	0.0225049
TC2200007614.hg.1	FAM118A	0.843333	0.000563881	0.0179452
TC0900007680.hg.1	TLE4	0.843333	2.18491e-05	0.00144839
TC1200012640.hg.1	BLOC1S1	0.846667	0.000606688	0.0189902
TC0400007853.hg.1	EREG	0.846667	0.00166728	0.0382366
TC1100012418.hg.1	BUD13	0.85	0.00131361	0.0325936
TC1400010648.hg.1	BDKRB1	0.853333	0.00488191	0.0798519
TC0700010504.hg.1	OSBPL3	0.856667	1.35195e-05	0.0010326
TC0900010773.hg.1	ROR2	0.856667	0.000199579	0.00805984
TC2000007760.hg.1	TSHZ2	0.856667	0.00102709	0.0270915
TC1200007653.hg.1	NR4A1	0.86	0.00021064	0.00844826
TC1100013222.hg.1	CARD16	0.86	0.00300599	0.0580929
TC0600013604.hg.1	RGS17	0.86	0.000282122	0.0105899
TC1000007760.hg.1	C10orf107	0.863333	7.19652e-05	0.00367505
TC1800006897.hg.1	LAMA3	0.863333	0.00130547	0.0325757
TC0600014192.hg.1	RP11-307P5.1; SAMD5	0.866667	0.00263924	0.0531956
TC0300009229.hg.1	RAP2B	0.866667	0.00050805	0.0167587
TC0800012312.hg.1	SGK3	0.87	8.35905e-05	0.00413815
TC0700013578.hg.1	SEMA3A	0.873333	0.00194931	0.0421945
TC0700011665.hg.1	SEMA3A	0.873333	0.00428486	0.0732223
TC1200012700.hg.1	C12orf75	0.876667	4.91275e-06	0.000476819
TC0600009228.hg.1	NT5DC1	0.876667	3.00948e-05	0.00186812
TC1900010851.hg.1	ETHE1	0.876667	0.000199131	0.00805984
TC0100009442.hg.1	WNT2B	0.876667	0.00259869	0.0528372
TC2000009887.hg.1	PLCB1	0.88	0.000860667	0.024191
TC1100012269.hg.1	ARHGAP20	0.88	0.00381133	0.0678258
TC0300008720.hg.1	EEFSEC	0.88	0.00047767	0.0159834
TC1000008216.hg.1	MBL1P; BMS1P21	0.88	0.000409393	0.0142131
TC1100009967.hg.1	PRKCDBP	0.883333	0.000140528	0.00611058
TC0700011977.hg.1	GAL3ST4	0.883333	0.000943803	0.0253515
TC1800006882.hg.1	CABLES1	0.883333	0.00381463	0.0678258
TC0300012720.hg.1	PLSCR4	0.883333	0.00275714	0.0550396
TC0100018454.hg.1	ARHGAP29	0.886667	2.36565e-05	0.00152225
TC0900012219.hg.1	CDKN2A	0.886667	0.000163676	0.00687872
TC0600014191.hg.1	SAMD5	0.886667	0.00189448	0.0415487
TC1200011385.hg.1	LIN7A	0.886667	0.000105843	0.00491893
TC1400009710.hg.1	ACYP1	0.886667	0.000164789	0.00690898
TC1100012155.hg.1	PDGFD	0.89	0.00412893	0.0713716
TC1200007182.hg.1	FAR2	0.89	0.00224849	0.0469672
TC0200015876.hg.1	SERPINE2	0.89	2.22531e-06	0.000257186
TC0600012132.hg.1	RAB23	0.893333	7.6763e-06	0.000677639
TC0100013761.hg.1	FHL3	0.896667	0.000161889	0.00682088
TC0600007231.hg.1	LRRC16A	0.896667	1.26668e-05	0.00098897
TC0500010766.hg.1	PLPP1; RNF138P1	0.896667	7.34511e-05	0.00372926
TC0200009739.hg.1	GALNT5	0.9	5.61376e-05	0.00305317
TC1900009443.hg.1	C3	0.903333	4.9791e-05	0.00279747
TC0100007365.hg.1	NIPAL3	0.906667	0.000520775	0.0169426
TC0200009060.hg.1	STEAP3	0.91	3.76359e-06	0.000393543
TC1400010390.hg.1	AHNAK2	0.91	0.0015656	0.0368181
TC1200011470.hg.1	DUSP6	0.913333	0.00295344	0.0575202
TC0500007077.hg.1	NPR3	0.913333	7.72794e-05	0.00386773
TC0700006735.hg.1	SCIN	0.913333	0.000661879	0.0201601
TC0X00010837.hg.1	MBNL3	0.916667	0.000827301	0.0234786
TC1000007847.hg.1	MYPN	0.92	0.00146481	0.0353954
TC0900011120.hg.1	KLF4	0.92	0.000882779	0.0243331
TC0900010470.hg.1	PRUNE2	0.923333	4.53908e-05	0.00261651
TC0200007854.hg.1	MEIS1	0.926667	1.99536e-06	0.000237489
TC0300013095.hg.1	SLC7A14	0.926667	0.0015373	0.036347
TC2000007465.hg.1	WISP2	0.93	1.91234e-05	0.00132261
TC0500010540.hg.1	LIFR	0.93	4.60552e-05	0.0026268
TC0500007016.hg.1	LSP1P3	0.93	1.42954e-05	0.0010778
TC0400011643.hg.1	CAMK2D	0.933333	5.97232e-06	0.000552248
TC1100011886.hg.1	RAB38	0.936667	0.00127526	0.0319581
TC0100018451.hg.1	GBP2	0.94	0.000313832	0.0114856
TC1700010314.hg.1	EVI2A; EVI2B	0.946667	0.000710413	0.0212515
TC0X00008228.hg.1	DOCK11	0.953333	6.71536e-07	9.91339e-05
TC2000007466.hg.1	KCNK15	0.96	9.5925e-05	0.00454211
TC1200012610.hg.1	SSPN	0.963333	2.17603e-05	0.00144798
TC0500012567.hg.1	FAXDC2	0.963333	5.4147e-05	0.00300064
TC0700008849.hg.1	FOXP2	0.963333	1.99821e-05	0.00135532
TC0100015819.hg.1	S100A10	0.966667	2.82952e-07	5.17775e-05
TC1100012957.hg.1	TRIM22	0.97	1.30607e-05	0.00101074
TC0X00008674.hg.1	AFF2	0.97	0.00039085	0.0137686
TC1100010531.hg.1	SLC1A2	0.97	4.83819e-05	0.00274171
TC1000011596.hg.1	DNMBP	0.97	6.20421e-06	0.000570627
TC1300006774.hg.1	MEDAG	0.976667	0.000330477	0.0119701
TC1100013221.hg.1	CASP1	0.976667	0.00158436	0.0370115
TC0700011785.hg.1	CDK6	0.976667	0.000111343	0.00509367
TC0200015670.hg.1	2024-03-04	0.98	1.00736e-05	0.000830815
TC0100017761.hg.1	PCNXL2	0.983333	0.000130001	0.00571538
TC1900010836.hg.1	PSG4	0.983333	2.13816e-05	0.00142818
TC0700012709.hg.1	FAM180A	0.986667	7.80983e-07	0.000110642
TC1200009157.hg.1	P2RX7	0.986667	0.000350301	0.0125331
TC0500007044.hg.1	CDH6	0.986667	0.000386577	0.0136916
TC1800007411.hg.1	NEDD4L	0.986667	1.75456e-05	0.00124284
TC1000011127.hg.1	KCNMA1; swamu	0.99	0.000418804	0.0143822
TC0900007113.hg.1	RECK	0.99	1.08785e-06	0.000144776
TC0900008425.hg.1	ZNF483	0.99	0.00028904	0.0107561
TC0400008624.hg.1	SPATA5	0.99	0.00153669	0.036347
TC0300009302.hg.1	PQLC2L	0.99	0.000399122	0.0138925
TC0400012972.hg.1	RNF150	0.996667	2.41481e-05	0.001537
TC0600013201.hg.1	TAAR1	1.00333	0.00162177	0.037536
TC0100013623.hg.1	SYNC	1.00667	1.29529e-06	0.000164887
TC1800008287.hg.1	ANKRD29	1.00667	1.8447e-05	0.00128595
TC0700013347.hg.1	AQP1	1.00667	0.000643035	0.0197487
TC1100006759.hg.1	OLFML1	1.01	8.42394e-05	0.00415685
TC0100008341.hg.1	PODN	1.01333	8.02814e-06	0.000698173
TC0100009183.hg.1	PALMD	1.01333	0.00153416	0.036347
TC0700008868.hg.1	TES	1.01667	0.000243176	0.0094931
TC0X00009057.hg.1	MID1	1.02	1.07768e-06	0.000144517
TC0600007748.hg.1	HMGA1	1.02333	7.62876e-06	0.000676844
TC0400011600.hg.1	PITX2	1.03	8.53489e-05	0.00419981
TC1300009924.hg.1	GAS6	1.03	4.75684e-06	0.000471362
TC0100015866.hg.1	S100A4	1.03333	9.7776e-07	0.00013315
TC1200012668.hg.1	TRHDE	1.03333	2.92061e-06	0.000316708
TC0100016218.hg.1	RGS5	1.03333	0.000190827	0.00777789
TC0700008873.hg.1	CAV1	1.04	5.5822e-08	1.50866e-05
TC0500012631.hg.1	EBF1	1.04	5.16477e-06	0.000493098
TC0700007596.hg.1	EGFR	1.04333	5.18938e-07	8.06746e-05
TC0400007938.hg.1	BMP2K	1.04333	5.89206e-07	8.92295e-05
TC0200007155.hg.1	EHD3	1.04667	0.000437819	0.0149634
TC0500010453.hg.1	ADAMTS12	1.04667	6.52501e-06	0.000587776
TC0500010265.hg.1	CDH18	1.05667	0.000244926	0.00951663
TC0500010553.hg.1	FYB	1.05667	0.00192995	0.041899
TC1000008397.hg.1	IFIT3	1.06333	6.78573e-07	9.93379e-05
TC1100012308.hg.1	CRYAB	1.06333	2.16046e-06	0.000254717
TC0600014139.hg.1	PRIM2	1.06667	6.65456e-05	0.0034792
TC0200015893.hg.1	DOCK10	1.07333	6.55795e-06	0.000587776
TC1200012143.hg.1	CIT; MIR1178	1.07333	0.00330896	0.0619783
TC1400006741.hg.1	NYNRIN	1.07333	0.000100157	0.00466702
TC0900009679.hg.1	MLLT3	1.07333	0.00344151	0.0638408
TC2000008445.hg.1	FLRT3	1.07667	0.000936331	0.0251893
TC0100016794.hg.1	B3GALT2	1.08	2.08561e-05	0.00140803
TC1200011083.hg.1	C12orf56	1.08	5.97294e-06	0.000552248
TC1200009964.hg.1	MANSC1	1.08	1.04685e-05	0.000851397
TC1200011435.hg.1	RASSF9	1.08667	0.0011556	0.0297494
TC1000011964.hg.1	RAB11FIP2	1.09	3.46681e-07	6.02988e-05
TC2000006743.hg.1	ISM1	1.09333	0.000345359	0.0123815
TC1500007695.hg.1	PAQR5	1.09667	0.000970931	0.0259611
TC1800007850.hg.1	COLEC12	1.10333	1.23023e-06	0.000160086
TSUnmapped00000243.hg.1	MANSC1	1.10333	2.00081e-06	0.000237489
TC0600009392.hg.1	RSPO3	1.10333	0.000952038	0.0254947
TC0900009685.hg.1	HACD4	1.10667	3.2923e-06	0.000350521
TC0X00011277.hg.1	CA5B	1.11	2.19034e-06	0.00025612
TC0400009129.hg.1	RXFP1	1.11333	7.14883e-05	0.00366134
TC0600014361.hg.1	CNKSR3	1.12	6.25239e-05	0.00331832
TC0600007012.hg.1	CD83	1.12333	0.00058814	0.018616
TC1200010252.hg.1	TMTC1	1.12667	1.57561e-06	0.000194922
TC0200008236.hg.1	TCF7L1	1.12667	0.000189092	0.00772511
TC0800008474.hg.1	BAALC	1.13	0.000129891	0.00571538
TC1700007135.hg.1	TRIM16L	1.13	2.57358e-05	0.00163214
TC1200011474.hg.1	ATP2B1	1.13	4.91284e-06	0.000476819
TC0400012288.hg.1	FSTL5	1.14333	4.31794e-06	0.000441009
TC0900011148.hg.1	CTNNAL1	1.14667	3.89803e-06	0.00040519
TC1400008058.hg.1	PPP4R4	1.14667	0.000307263	0.0112923
TC1500007633.hg.1	SMAD3	1.15	2.3125e-06	0.000263792
TC1600011358.hg.1	C16orf45	1.16333	5.43314e-05	0.00300139
TC1200011773.hg.1	APPL2	1.16667	1.1039e-05	0.000885493
TC0900007807.hg.1	DAPK1	1.17667	5.04405e-06	0.000484204
TC0200015194.hg.1	TFPI	1.18333	8.99045e-08	2.0781e-05
TC1400007548.hg.1	GALNT16	1.18667	0.000310504	0.0113876
TC0100008921.hg.1	CLCA2	1.19	0.00105101	0.0276396
TC1200010655.hg.1	LIMA1	1.19333	1.47803e-06	0.000184147
TC1500009002.hg.1	ACTC1	1.19333	4.70979e-05	0.00267758
TC0500011194.hg.1	F2RL2	1.2	0.000316607	0.0115391
TC0100010939.hg.1	PLA2G4A	1.20333	4.47283e-06	0.000451578
TC0300006622.hg.1	PPARG	1.21333	1.22544e-05	0.000965351
TC1400007443.hg.1	HSPA2	1.21333	7.21964e-06	0.000643797
TC0300012686.hg.1	SLC9A9	1.21667	8.79767e-06	0.000745503
TC1100009068.hg.1	NCAM1	1.22	8.64555e-05	0.00424237
TC1800008743.hg.1	CCDC68	1.22	0.000220799	0.00877135
TC0600008509.hg.1	KCNQ5	1.23	1.33836e-06	0.000169145
TC0500007368.hg.1	ITGA2	1.23	9.77487e-06	0.000817695
TC1100007095.hg.1	LUZP2	1.23	0.000138779	0.0060495
TC1100012100.hg.1	TRPC6	1.23333	6.6518e-08	1.66932e-05
TC0700011809.hg.1	TFPI2	1.23667	0.000414183	0.0142947
TC0800010558.hg.1	TOX	1.24333	3.1474e-06	0.000337138
TC0300013520.hg.1	CLDN1	1.24333	1.72171e-05	0.00122451
TC0100009333.hg.1	GPSM2	1.24667	1.98062e-06	0.000237489
TC0300013849.hg.1	ROBO2	1.25	0.000114512	0.00519802
TC0700008190.hg.1	CD36	1.25	8.2264e-05	0.00410551
TC1900010818.hg.1	PSG1	1.25667	6.79887e-05	0.0035232
TC0300010952.hg.1	LRRC2	1.26	4.82572e-07	7.7067e-05
TC0X00010532.hg.1	AMOT; MIR4329	1.27333	7.27776e-05	0.00370577
TC0800008338.hg.1	KCNS2	1.27333	3.08834e-06	0.000332841
TC0600008350.hg.1	BAG2	1.27333	4.77004e-07	7.68768e-05
TC0900007518.hg.1	MAMDC2	1.28	0.000198879	0.00805984
TC0500008785.hg.1	EGR1	1.28667	1.22312e-05	0.000965351
TC0100009181.hg.1	PLPPR4	1.29	0.000115222	0.00521677
TC0600008981.hg.1	AIM1	1.3	5.39877e-07	8.31936e-05
TC0600014247.hg.1	FAM65B	1.32333	1.90964e-06	0.000234593
TC0400007933.hg.1	ANXA3	1.32333	1.79725e-05	0.0012629
TC0100014349.hg.1	JUN	1.33	1.22331e-07	2.72026e-05
TC0500011648.hg.1	EFNA5	1.33	6.30725e-07	9.38983e-05
TC0X00007935.hg.1	TMEM35	1.33667	2.09196e-05	0.00140803
TC0200007609.hg.1	SPTBN1	1.34333	2.02909e-07	4.00507e-05
TC1900011961.hg.1	PSG8	1.34667	1.33674e-05	0.00102544
TC1000008875.hg.1	ADD3	1.36	4.49278e-08	1.31542e-05
TC1800008070.hg.1	PIEZO2	1.36333	3.57661e-07	6.10006e-05
TC0200007243.hg.1	VIT	1.37333	3.53524e-06	0.000374119
TC1400008780.hg.1	NOVA1	1.39667	4.39703e-07	7.15213e-05
TC0300013025.hg.1	BCHE	1.39667	0.000837276	0.0236471
TC0700006488.hg.1	GPER1	1.4	7.05209e-05	0.00363298
TC0300011081.hg.1	UBA7; MIR5193	1.42667	3.92458e-06	0.000405549
TC1200007626.hg.1	METTL7A	1.43333	2.27064e-05	0.00149396
TC1200011591.hg.1	NTN4	1.44667	4.45204e-08	1.31542e-05
TC1700006583.hg.1	ASPA	1.45333	3.96512e-07	6.57643e-05
TC1200011002.hg.1	LRIG3	1.46	5.10458e-08	1.47004e-05
TC0800008679.hg.1	COL14A1	1.46667	0.000556404	0.017804
TC0800007888.hg.1	C8orf34	1.46667	5.9673e-07	8.95966e-05
TC1700011575.hg.1	ABCA9	1.47	1.09345e-05	0.000881136
TC1400009128.hg.1	CDKL1	1.49	3.20142e-07	5.62396e-05
TC0100008594.hg.1	ROR1	1.49	1.33344e-08	5.3238e-06
TC1000012427.hg.1	AKR1C1	1.49	5.44824e-08	1.50707e-05
TC0100011262.hg.1	PRELP	1.49333	1.70869e-08	6.52538e-06
TC0100008517.hg.1	NFIA	1.50667	7.60779e-07	0.000109546
TC1400007404.hg.1	RHOJ	1.51	8.827e-06	0.000745503
TC0500009108.hg.1	GPX3	1.52333	9.51561e-07	0.000130595
TC0300012073.hg.1	LSAMP	1.53667	5.50349e-05	0.00301185
TC1200008269.hg.1	NAV3	1.54667	2.73009e-06	0.000303542
TC1600009252.hg.1	PPL	1.55333	5.07206e-05	0.00282861
TC0400008450.hg.1	ANK2	1.56	2.17493e-08	7.64143e-06
TC0800008044.hg.1	STMN2	1.57	5.67572e-08	1.51069e-05
TC1300008609.hg.1	DCLK1	1.58667	2.96179e-07	5.25556e-05
TC0200011878.hg.1	OSR1	1.59333	8.71144e-05	0.00425463
TC0100014910.hg.1	TGFBR3	1.6	6.4277e-10	4.51664e-07
TC1200008275.hg.1	SYT1	1.60333	2.0282e-07	4.00507e-05
TC0200015678.hg.1	IGFBP5	1.61333	2.30664e-05	0.00150078
TC0700013579.hg.1	SEMA3A	1.63	1.58482e-05	0.00116488
TC0400008557.hg.1	USP53	1.63	2.92261e-07	5.25556e-05
TC1000011114.hg.1	KCNMA1	1.65	2.86999e-09	1.62637e-06
TC0100017083.hg.1	RAB7B	1.65333	2.26561e-07	4.23407e-05
TC1700008769.hg.1	KCNJ2	1.65333	1.31614e-05	0.00101407
TC1400009214.hg.1	BMP4	1.65333	0.0029192	0.0571704
TC0800006873.hg.1	PDGFRL	1.66667	5.41621e-09	2.50387e-06
TC1200010050.hg.1	LMO3	1.68333	1.19831e-06	0.000157095
TC0400011535.hg.1	DKK2	1.69667	2.06178e-07	4.02439e-05
TC0600014106.hg.1	CFB	1.70333	8.261e-06	0.000714885
TC0100014276.hg.1	DHCR24	1.71333	2.96179e-07	5.25556e-05
TC1200012775.hg.1	ST8SIA1	1.72333	4.11593e-08	1.26851e-05
TC0400009543.hg.1	TLR3	1.72333	8.96752e-07	0.000124042
TC1400010647.hg.1	BDKRB2	1.73	6.19981e-08	1.60166e-05
TC0900009569.hg.1	NFIB	1.74333	7.76175e-09	3.32564e-06
TC1000012516.hg.1	AKR1C2	1.76333	4.44355e-09	2.26876e-06
TC1200007693.hg.1	IGFBP6	1.8	1.44229e-06	0.000180977
TC0X00008526.hg.1	FHL1	1.80667	2.86494e-10	2.28767e-07
TC1000012428.hg.1	AKR1C3	1.81333	8.78413e-09	3.67408e-06
TC1000008400.hg.1	IFIT1	1.85	2.28244e-05	0.00149611
TC0900006655.hg.1	LURAP1L	1.92667	7.9898e-11	7.79764e-08
TC0500007761.hg.1	TMEM171	1.93	4.40862e-08	1.31542e-05
TC0800008667.hg.1	NOV	1.93	4.50645e-05	0.00261271
TC1200008224.hg.1	GLIPR1	1.94	2.09494e-07	4.04417e-05
TC1800007360.hg.1	RAB27B	1.97	1.12729e-07	2.53887e-05
TC1300007870.hg.1	ITGBL1	1.98	2.27479e-09	1.48006e-06
TC0300009474.hg.1	CLDN11	2.05667	2.8261e-12	7.13903e-09
TC2000009388.hg.1	PTGIS	2.13667	8.13269e-08	1.93064e-05
TC1000007641.hg.1	DKK1	2.23	2.34595e-08	7.92528e-06
TC0700011675.hg.1	SEMA3D	2.24333	1.50278e-05	0.00112338
TC0400007542.hg.1	KIT	2.39667	1.29473e-07	2.80798e-05
TC0300009301.hg.1	PTX3	2.40333	2.56572e-07	4.74443e-05
TC0900006748.hg.1	ADAMTSL1	2.41	2.14438e-10	1.88352e-07
TC2000006736.hg.1	SPTLC3	2.43333	5.17901e-07	8.06746e-05
TC0100016427.hg.1	TNFSF18	2.44	8.79217e-11	8.1291e-08
TC0800008349.hg.1	OSR2	2.52	1.44562e-11	2.53953e-08
TC1300006979.hg.1	RGCC	2.61	5.64241e-11	6.60805e-08
TC0100015598.hg.1	TXNIP	2.83333	2.84471e-12	7.13903e-09
TC0400011408.hg.1	ADH1B	4.57667	6.29571e-12	1.22886e-08
