# Supplementary material for: Interleukin-17A is a potential therapeutic target predicted by proteomics for systemic sclerosis patients at high risk of pulmonary arterial hypertension
Source: Sci Rep. 2024 Nov 27;14:29484. doi: 10.1038/s41598-024-76987-6 (PMC11603215; doi:10.1038/s41598-024-76987-6)
Supplement: Supplementary file 7 — Supplementary Information 7. [file 41598_2024_76987_MOESM7_ESM.xlsx]

## Sheet: IL17_Ab_vs_Serum_Cytokine_stim
Supplemental Table 7. Differentially expressed genes in in vitro neutralization experiments.
Comparison: `Secukinumab` vs `Serum_Cytokine_stim`
ProbeID	Gene Symbol	`Secukinumab` vs `Serum_Cytokine_stim`
		log2FC	P-value	Adj P-value
TC0400011014.hg.1	CXCL5	-7.88667	8.62692e-15	2.85208e-11
TC0400007840.hg.1	CXCL1	-6.94667	3.2439e-16	1.7874e-12
TC1900009443.hg.1	C3	-5.17	2.03726e-17	3.36761e-13
TC0400012814.hg.1	CXCL6	-5.09333	2.11784e-15	8.75202e-12
TC0400011015.hg.1	CXCL3	-4.60333	1.28345e-16	1.06078e-12
TC0400009090.hg.1	TDO2	-4.41333	1.29936e-12	3.06838e-09
TC1100013152.hg.1	SAA2; SAA2-SAA4; SAA4	-3.87667	2.43862e-11	3.10082e-08
TC1100012126.hg.1	MMP8	-3.70667	8.20008e-13	2.25914e-09
TC0600010040.hg.1	FNDC1	-3.49667	3.33159e-12	6.11907e-09
TC0700012230.hg.1	NRCAM	-3.28	1.51201e-09	8.61854e-07
TC0800010648.hg.1	CYP7B1	-3.23333	1.30435e-10	1.02671e-07
TC0700006890.hg.1	IL6	-3.16333	2.03525e-09	1.05134e-06
TC0800008955.hg.1	WISP1	-3.04	5.19685e-11	5.59065e-08
TC1100012962.hg.1	AMPD3	-3.04	2.15312e-11	2.96594e-08
TC0200011219.hg.1	ACKR3	-3.02667	2.9212e-12	6.03597e-09
TC1100006995.hg.1	SAA1	-2.99	3.32712e-09	1.56876e-06
TC0400007836.hg.1	CXCL8	-2.9	1.27052e-10	1.02671e-07
TC0100016715.hg.1	PTGS2	-2.8	3.5926e-09	1.56876e-06
TC1300008858.hg.1	HTR2A	-2.7	1.68826e-08	4.50114e-06
TC1500010733.hg.1	C15orf48; MIR147B	-2.67333	4.54856e-10	3.26905e-07
TC0800010784.hg.1	TRPA1	-2.6	3.40433e-09	1.56876e-06
TC0600011037.hg.1	PRL	-2.51	1.5124e-08	4.18037e-06
TC0100011391.hg.1	IL24	-2.48667	1.60186e-08	4.34082e-06
TC0400012644.hg.1	SORBS2	-2.47333	5.13483e-09	1.97394e-06
TC0100014528.hg.1	DIRAS3	-2.46333	2.92287e-09	1.4641e-06
TC0100009403.hg.1	CHI3L2	-2.46	8.54278e-08	1.66133e-05
TC0800009891.hg.1	STC1	-2.40333	1.07008e-07	2.01007e-05
TC0100016983.hg.1	CHI3L1	-2.38667	1.48315e-06	0.000160512
TC1100012133.hg.1	MMP3	-2.33667	7.62815e-10	4.67015e-07
TC1500009709.hg.1	CA12	-2.33667	6.88639e-11	6.32404e-08
TC1800007551.hg.1	SERPINB7	-2.27	0.000118711	0.00487129
TC0400008943.hg.1	EDNRA	-2.21333	6.79419e-11	6.32404e-08
TC0500008627.hg.1	SLC22A4	-2.17667	5.99636e-09	2.08424e-06
TC1500007318.hg.1	TEX9	-2.17667	6.68825e-09	2.21115e-06
TC0600006967.hg.1	EDN1	-2.16667	3.87322e-09	1.60062e-06
TC1700006839.hg.1	NTN1	-2.14667	2.08586e-07	3.38035e-05
TC1200008057.hg.1	IRAK3; MIR6502	-2.12667	7.04392e-12	1.05852e-08
TC1100012134.hg.1	MMP12	-2.11667	8.1491e-05	0.00370797
TC1800009307.hg.1	SERPINB4	-2.09667	2.05067e-08	5.05938e-06
TC0600013204.hg.1	VNN3	-2.04	2.302e-06	0.000219955
TC0800006980.hg.1	SLC39A14	-2.03333	2.67654e-07	4.09662e-05
TC0200009662.hg.1	TNFAIP6	-2.02667	3.87159e-06	0.000338613
TC0500007138.hg.1	IL7R	-1.92333	0.00031018	0.0100993
TC0600012954.hg.1	COL10A1	-1.91667	3.94884e-08	9.06594e-06
TC0300010916.hg.1	TMEM158	-1.90333	6.8672e-10	4.51729e-07
TC0100015102.hg.1	COL11A1	-1.88667	1.96214e-06	0.000197191
TC0700012182.hg.1	NAMPT	-1.88333	6.18612e-07	8.24656e-05
TC1700007557.hg.1	CCL2	-1.86333	0.000144631	0.00569229
TC1200008683.hg.1	CHST11	-1.80667	6.11229e-08	1.26296e-05
TC0700010854.hg.1	INHBA	-1.8	3.60632e-09	1.56876e-06
TC0100014790.hg.1	COL24A1	-1.77667	4.82411e-09	1.89864e-06
TC0100011022.hg.1	RGS2	-1.74333	0.000355979	0.0112512
TC0800011445.hg.1	ANGPT1	-1.74	9.42677e-06	0.000692558
TC1000007176.hg.1	MAP3K8	-1.70667	1.41755e-05	0.000922532
TC0500012775.hg.1	FAM196B	-1.69667	1.22388e-06	0.000138568
TC0300013513.hg.1	P3H2	-1.68667	1.2659e-07	2.2745e-05
TC0700008293.hg.1	STEAP2	-1.68	4.14024e-08	9.24846e-06
TC0800007688.hg.1	LYN	-1.67667	6.81171e-08	1.37315e-05
TC0100011454.hg.1	HSD11B1	-1.63333	1.03962e-07	1.97529e-05
TC0600011386.hg.1	IER3	-1.62	4.37859e-06	0.000373086
TC0100011533.hg.1	ATF3	-1.61667	3.66739e-08	8.53836e-06
TC1400008940.hg.1	NFKBIA	-1.61667	2.09876e-06	0.000204133
TC1100008881.hg.1	ARHGAP42	-1.54667	1.06114e-08	3.2483e-06
TC0500011146.hg.1	ENC1	-1.52667	3.53032e-09	1.56876e-06
TC0100007832.hg.1	ZC3H12A; MIR6732	-1.51667	2.26366e-07	3.59793e-05
TC0X00007709.hg.1	PGK1	-1.51333	6.87469e-07	8.87878e-05
TC0600013757.hg.1	SOD2	-1.47667	0.00193504	0.0385378
TC2100008030.hg.1	RCAN1	-1.47333	1.05755e-05	0.000756773
TC1100012137.hg.1	MMP13	-1.46	4.30611e-05	0.00225255
TC2100007822.hg.1	ADAMTS5	-1.45667	3.31605e-08	7.94041e-06
TC2100007821.hg.1	ADAMTS1	-1.44	6.87524e-07	8.87878e-05
TC0700013027.hg.1	RARRES2	-1.40667	4.73227e-07	6.51875e-05
TC1100012131.hg.1	MMP1	-1.4	3.08683e-07	4.61207e-05
TC0400011018.hg.1	CXCL2	-1.39333	8.75908e-08	1.68359e-05
TC0500013354.hg.1	P4HA2	-1.37333	3.62522e-07	5.25661e-05
TC0300013970.hg.1	PFKFB4; MIR6823	-1.36333	5.71387e-05	0.00283636
TC1500008470.hg.1	ARRDC4	-1.35667	1.48568e-06	0.000160512
TC0800007311.hg.1	ADGRA2	-1.35333	4.6295e-06	0.000389708
TC0800007040.hg.1	ADAM28	-1.35333	0.00178245	0.0363755
TC0500012247.hg.1	CD14	-1.33667	2.37524e-05	0.00137765
TC0800011683.hg.1	FBXO32	-1.33333	1.90743e-08	4.85078e-06
TC0200015202.hg.1	DIRC1	-1.33	3.29998e-06	0.000298083
TC0300011247.hg.1	WNT5A	-1.33	1.66353e-06	0.000173894
TC1900011113.hg.1	GYS1	-1.31667	5.69201e-06	0.000455966
TC0100008618.hg.1	AK4	-1.30333	1.22254e-05	0.000824843
TC0400008086.hg.1	IBSP	-1.29667	0.000531305	0.0154079
TC1700008263.hg.1	ABCC3	-1.29667	0.000108057	0.00454501
TC0200014765.hg.1	DPP4	-1.29333	1.9775e-05	0.00118436
TC0900010694.hg.1	SHC3	-1.29333	1.02649e-06	0.000122072
TC0300012323.hg.1	MGLL	-1.29	1.75824e-08	4.61331e-06
TC0400011735.hg.1	TNIP3	-1.29	5.15968e-05	0.00260826
TC1800009242.hg.1	SERPINB2	-1.28333	1.31972e-05	0.000872606
TC1600010603.hg.1	RRAD	-1.28	7.34944e-07	9.4176e-05
TC1700009318.hg.1	FAM101B	-1.28	6.88948e-05	0.00328196
TC0X00011382.hg.1	ACSL4	-1.27	4.33095e-07	6.06704e-05
TC1200011207.hg.1	CPM	-1.26667	0.00179253	0.0364911
TC0900008491.hg.1	RGS3	-1.26	5.62211e-06	0.000453337
TC0X00009101.hg.1	GPM6B	-1.25667	0.000461163	0.0137601
TC0900012158.hg.1	PALM2-AKAP2	-1.24667	6.4937e-05	0.00312949
TC0100007206.hg.1	CDA	-1.24667	1.64424e-05	0.00103344
TC1100007233.hg.1	KIAA1549L	-1.24667	0.000172528	0.00652687
TC0X00010849.hg.1	GPC4	-1.24	8.50618e-05	0.003779
TC0800010783.hg.1	MSC	-1.22667	0.000206521	0.00747007
TC1000012329.hg.1	BNIP3	-1.21	1.45356e-06	0.000159123
TC0300013123.hg.1	PLD1	-1.2	1.90295e-07	3.17737e-05
TC0700008181.hg.1	GNAI1	-1.19667	2.15484e-07	3.45823e-05
TC0100010584.hg.1	FMO1	-1.19	0.000319429	0.0103331
TC1500010422.hg.1	IDH2	-1.18667	1.57039e-05	0.00100615
TC1500010854.hg.1	GPR176	-1.18333	8.94241e-06	0.000662866
TC1200008685.hg.1	CHST11	-1.18	1.12561e-05	0.000780257
TC1200010145.hg.1	BCAT1	-1.17667	0.00161246	0.0341283
TC1000007895.hg.1	TSPAN15	-1.17333	6.20962e-06	0.000486472
TC1600009362.hg.1	EMP2	-1.17	1.68317e-06	0.000173894
TC0900011708.hg.1	PTGES	-1.16	0.000179893	0.00669743
TC0200010811.hg.1	CYP27A1	-1.14667	9.45233e-05	0.00406896
TC0400009086.hg.1	GUCY1A3	-1.14	8.63375e-05	0.00381596
TC1000007990.hg.1	DDIT4	-1.14	7.51528e-05	0.003499
TC1800008650.hg.1	SMAD7	-1.13	6.0588e-06	0.0004792
TC1000008099.hg.1	C10orf11	-1.12667	1.12215e-05	0.000780257
TC0800011881.hg.1	NDRG1	-1.12333	0.00011496	0.00478666
TC0200014204.hg.1	HS6ST1	-1.12	2.01272e-05	0.00119732
TC1500010261.hg.1	BNC1	-1.12	3.99396e-05	0.00210929
TC0800007362.hg.1	PLEKHA2	-1.12	1.9357e-05	0.00117206
TC0600013206.hg.1	SLC18B1	-1.11667	1.64974e-06	0.000173894
TC0900008297.hg.1	NIPSNAP3A; NIPSNAP3B	-1.1	2.57657e-05	0.00146866
TC1900011382.hg.1	MYADM	-1.1	2.25658e-06	0.000216869
TC0900007518.hg.1	MAMDC2	-1.09667	0.000889557	0.0218491
TC1300008813.hg.1	KCTD4	-1.09333	0.000202839	0.00738535
TC0100013908.hg.1	SLC2A1	-1.09	0.000428	0.0129815
TC1200008629.hg.1	DRAM1	-1.08667	3.78465e-07	5.44006e-05
TC1400007320.hg.1	DACT1	-1.08667	1.96873e-05	0.0011834
TC0200010236.hg.1	GULP1	-1.07	1.55551e-05	0.0010005
TC0X00007713.hg.1	LPAR4	-1.07	8.07239e-05	0.00368612
TC0800009872.hg.1	TNFRSF10D	-1.06333	9.26603e-05	0.0040065
TC0500008554.hg.1	MEGF10	-1.06333	0.000420332	0.0127723
TC0200011503.hg.1	PXDN	-1.06	3.29393e-06	0.000298083
TC2000007224.hg.1	SPAG4	-1.05333	0.000185974	0.00687734
TC1700009236.hg.1	SLC16A3; MIR6787	-1.05	1.71265e-05	0.0010643
TC0300013855.hg.1	NFKBIZ	-1.04667	3.34928e-06	0.000300891
TC0600014205.hg.1	TCP10L2	-1.04333	0.000320604	0.0103394
TC1000011005.hg.1	P4HA1	-1.04	1.11404e-07	2.06913e-05
TC1100008886.hg.1	TMEM133	-1.03667	0.00315619	0.0545163
TC0100013534.hg.1	LAPTM5	-1.03	0.000672008	0.0181213
TC0200009978.hg.1	PDK1	-1.02667	1.16041e-05	0.000795921
TC0500008437.hg.1	TNFAIP8	-1.02333	0.000205404	0.00746232
TC2000009604.hg.1	PMEPA1	-1.01667	1.05317e-05	0.000756773
TC0600009597.hg.1	TNFAIP3	-1.01667	0.000294431	0.00973394
TC0700006567.hg.1	TTYH3	-1.01	1.17235e-05	0.000799318
TC0900007863.hg.1	CKS2	-1.01	0.000373008	0.0116291
TC0800011018.hg.1	SLC7A13	-1	0.000223307	0.00793827
TC0100008625.hg.1	PDE4B	-0.993333	0.00234466	0.0442438
TC1000006652.hg.1	PFKFB3	-0.993333	0.00199327	0.0390855
TC1200008474.hg.1	SOCS2	-0.99	2.16583e-05	0.00127407
TC1900007123.hg.1	LYL1	-0.986667	0.000516283	0.015025
TC0100015752.hg.1	CTSS	-0.986667	0.00041361	0.0126413
TC0100017193.hg.1	KCNH1	-0.983333	1.04672e-05	0.000755563
TC1200009734.hg.1	VAMP1	-0.98	5.70988e-06	0.000455966
TC0600010056.hg.1	WTAP	-0.98	8.88403e-06	0.000661505
TC2000007313.hg.1	LBP	-0.973333	0.000373654	0.0116291
TC0500010043.hg.1	SEMA5A	-0.97	4.00732e-07	5.66167e-05
TC1200008686.hg.1	CHST11	-0.963333	0.000190368	0.00699289
TC1800006650.hg.1	RAB31	-0.963333	1.06393e-06	0.00012473
TC1200010774.hg.1	KRT76	-0.96	0.000975452	0.0232339
TC0900010796.hg.1	OMD	-0.956667	0.00236737	0.0445705
TC0300008148.hg.1	TMEM45A	-0.956667	2.01364e-05	0.00119732
TC0900009461.hg.1	PLGRKT	-0.956667	0.000295868	0.0097425
TC1200012641.hg.1	RDH5	-0.95	0.00287263	0.0510042
TC0900008219.hg.1	NR4A3	-0.95	8.29608e-05	0.0037265
TC1900010651.hg.1	GMFG	-0.95	0.00210179	0.0407302
TC1600008912.hg.1	GAS8	-0.946667	0.00289163	0.0511767
TC1400007860.hg.1	FLRT2	-0.94	9.88267e-05	0.00422123
TC0500007154.hg.1	SLC1A3	-0.936667	1.25824e-05	0.000838664
TC0200015246.hg.1	STAT4	-0.936667	0.00219249	0.0422402
TC0300013846.hg.1	GXYLT2	-0.933333	0.000184491	0.0068378
TC0600009256.hg.1	DCBLD1	-0.933333	0.000270377	0.00912116
TC1500008245.hg.1	ABHD2	-0.93	6.10308e-06	0.000480403
TC1100013165.hg.1	SLC43A3	-0.93	0.000131162	0.00527523
TC0300006520.hg.1	LMCD1; LINC00312	-0.93	0.000849011	0.0212319
TC0900012156.hg.1	PALM2	-0.926667	0.000682875	0.0183545
TC1700008757.hg.1	MAP2K6	-0.926667	3.62785e-05	0.00193448
TC0200010545.hg.1	NRP2	-0.926667	0.000152942	0.00593463
TC1500007510.hg.1	TPM1	-0.923333	1.62067e-05	0.00102643
TC0100008912.hg.1	CYR61	-0.916667	0.00169986	0.0353001
TC1400006457.hg.1	POTEM; POTEG	-0.913333	0.000873645	0.0216189
TC0800008088.hg.1	CHMP4C	-0.91	0.000770725	0.0197829
TC1700011813.hg.1	ST6GALNAC1	-0.91	0.000241239	0.00837752
TC0200010443.hg.1	CFLAR	-0.91	1.07535e-05	0.000759646
TC1500006999.hg.1	NUSAP1	-0.906667	0.000218341	0.00784608
TC0X00008316.hg.1	GRIA3	-0.906667	1.10291e-05	0.000772513
TC0700008295.hg.1	CFAP69	-0.903333	0.000222596	0.00793162
TC0300012718.hg.1	PLOD2	-0.896667	0.00238926	0.0447787
TC1000008744.hg.1	TRIM8	-0.893333	6.4829e-05	0.00312949
TC0400009853.hg.1	OTOP1	-0.893333	0.000617029	0.0172581
TC0800011887.hg.1	ST3GAL1	-0.886667	6.96923e-05	0.00330609
TC0600013709.hg.1	SERAC1	-0.886667	4.12122e-05	0.00216267
TSUnmapped00000622.hg.1	GREM1	-0.886667	0.000784281	0.0200066
TC1000010192.hg.1	KIAA1462	-0.883333	2.05532e-06	0.000203441
TC0100016625.hg.1	GLUL	-0.88	2.12274e-05	0.00125318
TC0200008614.hg.1	NMS	-0.876667	0.00105785	0.0246635
TC0600014337.hg.1	GOPC	-0.876667	1.45802e-05	0.000945146
TC1700008690.hg.1	PITPNC1	-0.87	7.87006e-07	9.93076e-05
TC2000009058.hg.1	TGM2	-0.866667	0.00161628	0.0341582
TC1000011081.hg.1	ZNF503	-0.863333	0.000316298	0.0102544
TC1600010987.hg.1	CMIP	-0.86	0.000338813	0.0107498
TC0200008627.hg.1	NPAS2	-0.856667	1.28293e-05	0.000851685
TC0700011119.hg.1	SEC61G	-0.856667	5.90703e-05	0.00290607
TC1700012460.hg.1	ABCA5	-0.856667	6.21437e-05	0.00303021
TC1900011744.hg.1	BCKDHA	-0.853333	0.00169633	0.0352711
TC0200016581.hg.1	C2orf88	-0.85	0.00178235	0.0363755
TC1200012224.hg.1	BCL7A	-0.846667	0.00124145	0.0279964
TC0300009843.hg.1	TP63	-0.846667	0.000356669	0.0112515
TC0700008292.hg.1	STEAP1	-0.846667	0.000148105	0.00578769
TC1100012966.hg.1	MICAL2	-0.846667	0.000248035	0.0085596
TC0300010913.hg.1	CDCP1	-0.843333	2.36751e-05	0.00137765
TC0200014764.hg.1	DPP4	-0.843333	3.43202e-06	0.000305009
TC0400012991.hg.1	DDX60L	-0.843333	9.16742e-05	0.00397739
TC1200011321.hg.1	OSBPL8	-0.843333	4.05141e-05	0.00213281
TC0200016660.hg.1	C2orf61	-0.84	0.00026468	0.00903964
TC1100012389.hg.1	CADM1	-0.84	0.00021021	0.00757038
TC1500009861.hg.1	ITGA11	-0.84	0.000578465	0.0163455
TC0800008801.hg.1	TRIB1	-0.84	0.000662291	0.0179766
TC0900006481.hg.1	VLDLR	-0.833333	0.00206525	0.0402619
TSUnmapped00000594.hg.1	GREM1	-0.83	1.0184e-05	0.000738349
TC0100014191.hg.1	RAB3B	-0.826667	0.00197159	0.0388446
TC1000008354.hg.1	PAPSS2	-0.826667	0.000798094	0.0202651
TC0600013203.hg.1	VNN1	-0.826667	0.000122895	0.00496691
TC1100012961.hg.1	AMPD3	-0.826667	0.00175049	0.0360345
TC1700010200.hg.1	ALDOC	-0.826667	0.000172291	0.00652687
TC0600010802.hg.1	ELOVL2	-0.826667	0.000768182	0.0197483
TC0200007908.hg.1	ANTXR1	-0.826667	5.16664e-06	0.000420715
TC0X00006816.hg.1	PDK3	-0.823333	0.00185885	0.0375636
TC1600008661.hg.1	CRISPLD2	-0.823333	2.99006e-05	0.0016714
TC0900011860.hg.1	SARDH	-0.82	0.000320876	0.0103394
TC1500009984.hg.1	NPTN	-0.82	1.67367e-05	0.001044
TC0200016548.hg.1	GPD2	-0.816667	9.283e-05	0.0040065
TC0100011453.hg.1	G0S2	-0.81	0.000454708	0.013592
TC0600008071.hg.1	PTK7	-0.806667	6.75687e-05	0.00323744
TC2200007952.hg.1	CLTCL1	-0.806667	0.000316376	0.0102544
TC0800011611.hg.1	TNFRSF11B	-0.803333	9.91973e-05	0.00422614
TC0900011193.hg.1	LPAR1	-0.803333	0.00142465	0.0312329
TC0500009141.hg.1	GRIA1	-0.803333	0.00190373	0.0381441
TC0600014254.hg.1	OR11A1	-0.8	0.000973618	0.0232237
TC0500010498.hg.1	RANBP3L	-0.8	0.00451772	0.0707182
TC1900008824.hg.1	MYADM	-0.8	1.84691e-05	0.00114343
TC1200012659.hg.1	SLC35E3	-0.8	0.000170195	0.00649731
TC1700010654.hg.1	KRTAP2-4	-0.796667	0.00159941	0.0338954
TC1200006649.hg.1	TPI1	-0.796667	0.000854098	0.0213268
TC1400007608.hg.1	RGS6	-0.796667	0.000928855	0.0226029
TC1000010132.hg.1	MKX	-0.79	6.89307e-06	0.000534945
TC1200008835.hg.1	ATP2A2	-0.79	2.34533e-05	0.00136991
TC1700012183.hg.1	FGF11	-0.79	0.000888535	0.0218491
TC0200010791.hg.1	PNKD; MIR6810	-0.79	0.0040512	0.0653972
TC0700010443.hg.1	STEAP1B	-0.79	0.000284734	0.00945118
TC1100013131.hg.1	IGF2	-0.79	0.00039992	0.0122876
TC1500006788.hg.1	GREM1	-0.79	1.91208e-05	0.00116202
TC0300013125.hg.1	PLD1	-0.786667	0.000334532	0.010696
TC1300007052.hg.1	GTF2F2	-0.786667	9.24726e-06	0.000682403
TC0700008786.hg.1	DNAJB9	-0.783333	0.000374268	0.0116291
TC2000007686.hg.1	LINC01272	-0.78	0.00481503	0.0735636
TC1700010618.hg.1	TOP2A	-0.776667	0.00319817	0.0550689
TC0100018490.hg.1	LINGO4	-0.776667	0.00459734	0.0714234
TC0100008978.hg.1	LRRC8B	-0.776667	0.000223968	0.00794467
TC1000009893.hg.1	ITGA8	-0.77	0.00024874	0.00856603
TC0400009431.hg.1	TENM3	-0.77	0.00374103	0.0615319
TC0900006559.hg.1	CD274	-0.766667	0.00413803	0.0662811
TC1000012433.hg.1	SPAG6	-0.766667	0.000296631	0.0097482
TC1700007057.hg.1	NT5M	-0.766667	0.00108108	0.0250636
TC1700007558.hg.1	CCL7	-0.763333	0.000982905	0.0233666
TC0700013458.hg.1	HILPDA	-0.763333	0.000903965	0.0221045
TC0700012296.hg.1	C7orf60	-0.763333	0.000549077	0.0157329
TC0100016988.hg.1	FMOD	-0.76	0.000878066	0.0216635
TC0600008972.hg.1	PRDM1	-0.756667	0.00307707	0.0535414
TC0900012141.hg.1	GCNT1	-0.753333	0.00433131	0.0686453
TC1300007491.hg.1	KLF5	-0.753333	0.000174625	0.00654552
TC0100007481.hg.1	PIGV	-0.75	0.00271751	0.0489866
TC0300013151.hg.1	NCEH1	-0.75	0.000269148	0.00911689
TC1800006733.hg.1	PRELID3A	-0.75	0.00269217	0.0487303
TC1500006791.hg.1	FMN1	-0.743333	0.00143691	0.0314183
TC1600006790.hg.1	A2BP1	-0.743333	0.00252102	0.0465137
TC0100008938.hg.1	LMO4	-0.743333	0.000277062	0.0092898
TC1200009621.hg.1	FOXM1	-0.743333	0.00214958	0.0414619
TC1100007778.hg.1	MS4A18	-0.743333	0.000744993	0.019398
TC0600013300.hg.1	IFNGR1	-0.736667	0.000331272	0.010633
TC0500012166.hg.1	CDC25C	-0.736667	0.00140134	0.0308447
TC0500007966.hg.1	XRCC4	-0.736667	0.00121096	0.0274964
TC0400008922.hg.1	LSM6	-0.736667	0.00051506	0.0150159
TSUnmapped00000571.hg.1	GREM1	-0.736667	3.90135e-05	0.00206698
TC2000006792.hg.1	PCSK2	-0.733333	0.00252123	0.0465137
TC2200007196.hg.1	TOM1	-0.733333	0.000117365	0.00485972
TC1700010241.hg.1	NUFIP2; rerdy	-0.733333	0.00228615	0.043504
TC0100008591.hg.1	PGM1	-0.73	0.000695475	0.0186628
TC0400008641.hg.1	FAT4	-0.73	4.66869e-05	0.00241168
TC0400009001.hg.1	FAM160A1	-0.726667	0.00199065	0.0390804
TC0900011962.hg.1	NACC2	-0.726667	0.000360563	0.0113311
TC1100010946.hg.1	LPXN	-0.72	0.000209863	0.00757038
TC2100006784.hg.1	JAM2	-0.72	0.000300148	0.0098247
TC0100015155.hg.1	VAV3	-0.72	0.000288656	0.00956217
TC0100012358.hg.1	OR2T2	-0.72	0.000369943	0.0115818
TC0600013186.hg.1	CTGF	-0.72	0.000861845	0.0213965
TC0400009258.hg.1	PALLD	-0.713333	0.00282747	0.050419
TC1600007927.hg.1	IRX6	-0.713333	0.00502164	0.0751221
TC0400007776.hg.1	FDCSP	-0.713333	0.000947249	0.022817
TC1400008577.hg.1	OR4K13	-0.706667	0.0046577	0.072141
TC0200009049.hg.1	INSIG2	-0.706667	0.000964367	0.023103
TC1700007451.hg.1	CPD	-0.703333	0.000187297	0.00689914
TC0600007387.hg.1	OR2B6	-0.703333	0.00441603	0.0697206
TC0100007638.hg.1	SERINC2	-0.703333	0.00102877	0.0242592
TC1400010734.hg.1	NKX2-1	-0.696667	0.00306443	0.05346
TC0200014770.hg.1	GCG	-0.693333	0.0026217	0.0479392
TC1100008797.hg.1	PANX1	-0.693333	3.22118e-05	0.00178082
TC1400008362.hg.1	TRAF3	-0.69	0.000707383	0.0188795
TC0800011595.hg.1	EXT1; hunera	-0.69	0.00121597	0.0275344
TC1600011060.hg.1	COTL1	-0.686667	0.00280133	0.050107
TC0200010911.hg.1	KCNE4	-0.686667	0.00124418	0.0280198
TC1700012266.hg.1	MEIOC	-0.683333	0.00158153	0.0336027
TC1000012117.hg.1	CHST15	-0.683333	0.00405598	0.0653972
TC1200008488.hg.1	PLXNC1	-0.683333	0.000556096	0.0158489
TC0700013396.hg.1	CLDN12	-0.68	0.00251874	0.0465137
TC1500010655.hg.1	CHSY1	-0.676667	0.000708117	0.0188795
TC1500010018.hg.1	SEMA7A	-0.676667	0.00507082	0.0755146
TC1100006546.hg.1	TNNT3	-0.676667	0.00212701	0.0411225
TC1000012423.hg.1	PFKP	-0.673333	0.000745451	0.019398
TC0100006865.hg.1	AGTRAP	-0.673333	0.000886442	0.0218375
TC1900006507.hg.1	CNN2	-0.673333	0.00258961	0.04751
TC1500010658.hg.1	VIMP	-0.673333	0.00104643	0.0244662
TC2000009433.hg.1	FAM65C	-0.673333	0.00460887	0.0715353
TC0600012709.hg.1	POPDC3	-0.67	0.000269711	0.00911729
TC1400007321.hg.1	DACT1	-0.67	0.00232611	0.0439702
TC0X00011159.hg.1	HAUS7; TREX2	-0.663333	0.000866593	0.0214766
TC1200012617.hg.1	FGD4	-0.663333	0.00116555	0.0266851
TC1100007571.hg.1	OR4A8	-0.663333	0.00464718	0.0720623
TC1900011706.hg.1	TDRD12	-0.66	0.00482561	0.0735636
TC0100009534.hg.1	SLC22A15	-0.656667	0.00414943	0.0663669
TC0200012713.hg.1	BCL11A	-0.656667	0.00254981	0.0468839
TC1700007603.hg.1	RASL10B	-0.653333	0.00453827	0.0709057
TC0100013266.hg.1	C1orf234	-0.653333	0.00291315	0.0514474
TC1700012400.hg.1	KRT39	-0.653333	0.00296362	0.0521431
TC0400011721.hg.1	MAD2L1	-0.653333	0.00156148	0.0332622
TC1000011726.hg.1	SH3PXD2A	-0.65	0.000762556	0.0196342
TC0300012484.hg.1	SLCO2A1	-0.65	0.0048012	0.0735537
TC2000007687.hg.1	LINC01270	-0.65	0.000501264	0.0147175
TC2000010026.hg.1	TMEM189	-0.646667	0.000167559	0.00644131
TC0100016903.hg.1	TMEM9	-0.646667	0.000337096	0.0107365
TC0600013280.hg.1	MAP3K5	-0.643333	0.00441386	0.0697206
TC1700008151.hg.1	NFE2L1	-0.643333	5.34158e-05	0.00266758
TC1200010559.hg.1	VDR	-0.643333	0.00196419	0.0387449
TC0900006522.hg.1	SLC1A1	-0.64	0.00270051	0.0487866
TC2100008562.hg.1	RUNX1	-0.636667	0.00413547	0.0662811
TC1700006946.hg.1	HS3ST3B1	-0.633333	0.00349171	0.0589113
TC1000010699.hg.1	IPMK	-0.63	0.000146717	0.00574702
TC1600009654.hg.1	GP2	-0.63	0.00524065	0.0770032
TC0X00008785.hg.1	BGN	-0.63	0.00214254	0.0413744
TC1100007003.hg.1	LDHA	-0.63	0.00228972	0.043504
TC0100010798.hg.1	QSOX1	-0.626667	0.00188036	0.03788
TC1900010479.hg.1	DMKN	-0.626667	0.0017725	0.0362928
TC0X00009427.hg.1	BCOR	-0.626667	0.00137331	0.0305926
TC1100006644.hg.1	RRM1	-0.626667	0.000497974	0.0146469
TC1200012080.hg.1	TESC	-0.626667	0.00270613	0.0488347
TC0X00010653.hg.1	RNF113A	-0.626667	0.00260185	0.0476651
TC1200006688.hg.1	NANOG	-0.626667	0.000481568	0.0142739
TC1600011500.hg.1	DCUN1D3	-0.626667	0.00188138	0.03788
TC0700008928.hg.1	CPED1	-0.623333	0.00130031	0.029125
TC0200011107.hg.1	EFHD1	-0.623333	0.00413057	0.0662811
TC1300008086.hg.1	ATP11A	-0.62	0.00137546	0.0305926
TC1100007826.hg.1	BEST1	-0.62	0.00152987	0.0327147
TC1400008973.hg.1	SLC25A21	-0.62	0.00142038	0.0311806
TC2100007597.hg.1	HSPA13	-0.62	0.000550223	0.0157357
TC0400011974.hg.1	MGAT4D	-0.613333	0.00357185	0.0598207
TC1200008820.hg.1	IFT81	-0.613333	0.00282349	0.0504024
TC2000009906.hg.1	EFCAB8	-0.606667	0.00298684	0.0524127
TC0300009500.hg.1	FNDC3B	-0.606667	0.000331924	0.0106332
TC0400007345.hg.1	LIMCH1	-0.606667	0.00266574	0.048423
TC0800010081.hg.1	RNF122	-0.603333	0.00412957	0.0662811
TC0700012085.hg.1	ALKBH4	-0.603333	0.00405485	0.0653972
TC0600013588.hg.1	SYNE1	-0.603333	0.00226004	0.0430896
TC1900006499.hg.1	ARID3A	-0.603333	0.000723436	0.019103
TC0300008551.hg.1	FAM162A	-0.6	0.00147463	0.0320734
TC0600014177.hg.1	DSE	-0.596667	0.0028677	0.0509715
TC1600007999.hg.1	CX3CL1	-0.596667	0.00262752	0.0479926
TC0300013840.hg.1	ABHD14A-ACY1	-0.596667	0.00516249	0.0761254
TC1000008574.hg.1	PGAM1	-0.596667	0.000222382	0.00793162
TC0600011401.hg.1	C6orf15	-0.593333	0.0013427	0.0299527
TC0600011771.hg.1	TREM2	-0.593333	0.00119472	0.0272022
TC1700012422.hg.1	GFAP	-0.593333	0.00263322	0.048005
TC1200009432.hg.1	LOC338797; RP13-507P19.2; RP13-507P19.1	-0.59	0.000721245	0.0190756
TC0400012970.hg.1	SETD7	-0.59	0.0037677	0.0616029
TC0100017708.hg.1	C1orf198	-0.59	0.00138969	0.0308059
TC2100007663.hg.1	BTG3	-0.59	0.00296517	0.0521431
TC0900012231.hg.1	SHB	-0.59	0.00306592	0.05346
TC1900006989.hg.1	ATG4D	-0.586667	0.00331879	0.0568497
TC0200008512.hg.1	FER1L5	-0.586667	0.00515015	0.0760791
TC0800009997.hg.1	KIF13B	-0.586667	0.0042303	0.0674324
TC1500010853.hg.1	FSIP1	-0.586667	0.0037558	0.0616029
TC0200015529.hg.1	MDH1B	0.59	0.000815754	0.0206185
TC1300009639.hg.1	TMTC4	0.593333	0.00238167	0.0446871
TC1400006652.hg.1	ABHD4	0.596667	0.00148422	0.0321199
TC0300007610.hg.1	PXK	0.596667	0.000403191	0.0123651
TC1500007833.hg.1	PML	0.6	0.000654283	0.0179062
TSUnmapped00000398.hg.1	KAT6B	0.6	0.000219084	0.00785572
TC0900010614.hg.1	GOLM1	0.6	0.00209477	0.0406417
TC1400009787.hg.1	SPTLC2	0.6	0.000857641	0.021383
TC0100015483.hg.1	NOTCH2	0.6	0.000119022	0.00487129
TC0600011661.hg.1	STK38	0.6	8.49026e-05	0.003779
TC1900008691.hg.1	ZNF766; MIR643	0.6	0.00373856	0.0615319
TC0X00007390.hg.1	KLF8	0.603333	0.00113647	0.0260556
TC2000006571.hg.1	SMOX	0.603333	0.00112449	0.0258526
TC0900012278.hg.1	ST6GALNAC6	0.603333	0.00181937	0.0369464
TC1100008673.hg.1	TMEM135	0.603333	0.00466837	0.0721878
TC0200008534.hg.1	ANKRD36	0.606667	0.00192978	0.0385378
TC1300009725.hg.1	FAM155A	0.606667	0.0014779	0.0321022
TC1900011861.hg.1	S1PR2	0.606667	0.00153182	0.0327147
TC0400008879.hg.1	GAB1	0.61	0.000279894	0.00934684
TC0400010470.hg.1	SMIM14	0.61	0.000933508	0.0226029
TC1800006571.hg.1	ARHGAP28	0.61	0.00210757	0.0407943
TC0100015864.hg.1	S100A6	0.61	0.00318725	0.0549381
TC0200009895.hg.1	CERS6	0.61	0.000949674	0.0228172
TC0300011757.hg.1	PROS1	0.613333	0.00186553	0.0376525
TC0200009986.hg.1	ZAK; pk	0.613333	0.000222641	0.00793162
TC2200007660.hg.1	TTC38	0.613333	0.00232191	0.043965
TC1200007647.hg.1	ACVR1B	0.613333	0.00469956	0.0725344
TC0200012404.hg.1	ZFP36L2	0.613333	0.000570972	0.0162169
TC0600007306.hg.1	BTN3A3	0.616667	0.00176255	0.0361675
TC1600010011.hg.1	PYCARD	0.616667	0.00064349	0.0176988
TC0800006925.hg.1	INTS10	0.616667	0.00209225	0.0406417
TC1900007570.hg.1	ZNF492	0.616667	0.000908613	0.0221544
TC0600007301.hg.1	BTN3A2	0.616667	0.00117875	0.0269128
TC0700007137.hg.1	BBS9	0.62	0.00383422	0.0624434
TC1300006594.hg.1	TNFRSF19	0.62	0.00209148	0.0406417
TC1300007152.hg.1	FNDC3A	0.623333	0.000715424	0.0189824
TC1200010265.hg.1	CAPRIN2	0.623333	5.9615e-05	0.00292416
TC0200014610.hg.1	NMI	0.623333	0.00206545	0.0402619
TC0200010330.hg.1	SLC39A10	0.623333	0.00151702	0.0325246
TC0X00011338.hg.1	ARSD	0.623333	0.00139399	0.0308447
TC0400006930.hg.1	CPEB2	0.626667	0.00103902	0.0243964
TC1300009646.hg.1	NALCN	0.626667	0.00294149	0.0518923
TC1900011856.hg.1	CD320	0.626667	0.00301294	0.0528147
TC2000009882.hg.1	PTPRA; VPS16	0.63	8.36884e-05	0.00373886
TC0100015023.hg.1	DPYD	0.63	0.000415256	0.0126413
TC0200008040.hg.1	SMYD5	0.63	0.00424812	0.067586
TC1700012468.hg.1	HN1	0.63	0.00339877	0.0576818
TC0400010989.hg.1	ADAMTS3	0.633333	0.0022457	0.0429152
TC1200012775.hg.1	ST8SIA1	0.633333	0.00444577	0.0699896
TC1100009374.hg.1	VWA5A	0.633333	0.00193395	0.0385378
TC0600007231.hg.1	LRRC16A	0.636667	0.000549173	0.0157329
TC0200016710.hg.1	ANKRD36C	0.636667	0.000931355	0.0226029
TC0100012278.hg.1	SCCPDH	0.636667	0.000166949	0.00643284
TC2200009272.hg.1	APOBEC3D	0.636667	0.00369207	0.0610915
TC1100011410.hg.1	MRGPRF	0.636667	0.000999557	0.0236378
TC1400009780.hg.1	NOXRED1	0.636667	0.00123035	0.0277865
TC0900010444.hg.1	CARNMT1	0.64	0.00133565	0.0298761
TC0200007205.hg.1	RASGRP3	0.64	0.00171062	0.0353915
TC1300006676.hg.1	RASL11A	0.643333	0.000983849	0.0233666
TC0900009912.hg.1	SIGMAR1	0.643333	0.000190894	0.00699666
TC0200011023.hg.1	SP100	0.643333	0.00426027	0.0677142
TC0900012219.hg.1	CDKN2A	0.643333	0.00304108	0.0531952
TC1300008359.hg.1	PARP4	0.643333	0.000450071	0.0135022
TC0900011669.hg.1	SH3GLB2	0.643333	0.00474034	0.072944
TC1400006853.hg.1	AKAP6	0.643333	0.00482705	0.0735636
TC0900011613.hg.1	FAM102A	0.643333	0.00152346	0.0326205
TC1100009940.hg.1	TRIM5	0.65	0.000430858	0.0130442
TC0600010078.hg.1	SLC22A3	0.65	0.00150662	0.0323858
TC0500010766.hg.1	PLPP1; RNF138P1	0.653333	0.00163073	0.034334
TC1600008675.hg.1	KIAA0513	0.653333	0.000266065	0.00904954
TC0700012159.hg.1	PUS7	0.656667	0.0036321	0.0604653
TC1100012949.hg.1	IFITM1	0.66	7.08391e-05	0.00334565
TC0700012797.hg.1	PARP12	0.66	0.000775414	0.0198724
TC0100018454.hg.1	ARHGAP29	0.663333	0.000541739	0.015683
TC0200006715.hg.1	PQLC3	0.663333	0.000295334	0.0097425
TC0200010152.hg.1	UBE2E3	0.663333	0.00125369	0.0281954
TC1800007066.hg.1	MAPRE2	0.663333	0.000194414	0.00709424
TC2200007398.hg.1	SYNGR1	0.663333	0.000944201	0.022817
TC1200010763.hg.1	KRT72	0.663333	0.00503912	0.0752459
TC0500012631.hg.1	EBF1	0.67	0.000707716	0.0188795
TC0800007086.hg.1	DPYSL2	0.67	2.5563e-05	0.00146722
TC1900009198.hg.1	BTBD2	0.67	3.59726e-05	0.00192437
TC0600014318.hg.1	FAM46A	0.673333	0.00101858	0.0240532
TC1000011596.hg.1	DNMBP	0.673333	0.000398309	0.0122838
TC0900011829.hg.1	RALGDS	0.676667	0.000366625	0.0114997
TC0500011712.hg.1	EPB41L4A	0.676667	0.00458079	0.0713004
TC1100011283.hg.1	RIN1	0.676667	0.00354987	0.0595734
TC0200011886.hg.1	WDR35	0.676667	0.00324526	0.0557635
TC1800008456.hg.1	ZSCAN30	0.676667	0.00104503	0.0244662
TC0100015819.hg.1	S100A10	0.68	3.06143e-05	0.0017039
TC1000007976.hg.1	CHST3	0.68	0.00144123	0.0314713
TC0300009282.hg.1	TIPARP	0.683333	0.00295106	0.0520056
TC0300011324.hg.1	FHIT	0.683333	0.000902616	0.0221045
TC0800007435.hg.1	IKBKB	0.683333	0.000554325	0.0158256
TC0700008873.hg.1	CAV1	0.683333	1.88422e-05	0.00115786
TC0X00006758.hg.1	CNKSR2	0.686667	0.00163196	0.034334
TC0900009592.hg.1	PSIP1	0.686667	0.00420455	0.0670866
TC0600013228.hg.1	SLC2A12	0.69	0.000379096	0.011757
TC1700011922.hg.1	LGALS3BP	0.69	0.000481839	0.0142739
TC2100007205.hg.1	MX2	0.69	0.00415142	0.0663669
TC1200012610.hg.1	SSPN	0.69	0.000761759	0.0196342
TC0300007067.hg.1	MYD88	0.69	0.000183236	0.00680656
TC0200007609.hg.1	SPTBN1	0.693333	0.000643488	0.0176988
TC0300013255.hg.1	ZMAT3	0.693333	0.000574719	0.0162953
TC0500007834.hg.1	F2RL1	0.693333	0.00486052	0.0737357
TC0600013998.hg.1	THBS2	0.696667	0.00161801	0.0341582
TC0400006987.hg.1	LAP3	0.696667	3.38078e-05	0.00184438
TC1200008275.hg.1	SYT1	0.696667	0.00279495	0.050107
TC1400010625.hg.1	ZNF410	0.7	0.0051265	0.0758654
TC0800006837.hg.1	TUSC3	0.7	3.28533e-05	0.00179824
TC1600006888.hg.1	CIITA	0.7	0.00154456	0.0329443
TC0600006530.hg.1	FOXF2	0.7	0.00229257	0.043504
TC0200011237.hg.1	COPS8	0.703333	0.000224519	0.00794715
TC1000011168.hg.1	ZCCHC24	0.703333	0.000742667	0.0193939
TC0400012917.hg.1	ARAP2	0.703333	0.00378876	0.0618249
TC1500010128.hg.1	TBC1D2B	0.703333	0.000622399	0.0173496
TC2000006559.hg.1	CDC25B	0.703333	0.000172719	0.00652687
TC1000007760.hg.1	C10orf107	0.706667	0.000570319	0.0162169
TC0900010971.hg.1	TBC1D2	0.706667	0.00120598	0.027421
TC0500011896.hg.1	ZNF608	0.706667	0.00359599	0.0599819
TC1100011867.hg.1	FZD4	0.706667	0.000246289	0.00851713
TC1200011993.hg.1	SLC8B1	0.706667	0.000966247	0.0231146
TC0200013861.hg.1	MALL	0.71	0.000665852	0.0179846
TC0400012251.hg.1	C4orf46	0.71	7.76088e-05	0.00357349
TC1700006709.hg.1	XAF1	0.713333	0.00248031	0.0461365
TC1100007293.hg.1	LDLRAD3	0.713333	0.0048366	0.0736184
TC0900008150.hg.1	TMOD1	0.713333	0.00163794	0.0343595
TC1700009150.hg.1	BAIAP2	0.72	0.000205944	0.0074655
TC2000009198.hg.1	ADA	0.72	0.00405911	0.0653972
TC0200015893.hg.1	DOCK10	0.72	0.000576219	0.0163099
TC0500007738.hg.1	MAP1B	0.72	0.000274316	0.00923518
TC1600007931.hg.1	LPCAT2	0.72	0.000135265	0.00542707
TC0700011714.hg.1	SRI	0.72	8.68506e-05	0.00381822
TC0300011047.hg.1	IMPDH2	0.723333	2.6758e-05	0.00151477
TC0500008698.hg.1	JADE2	0.723333	4.98154e-05	0.0025337
TC1200008843.hg.1	FAM216A	0.723333	0.0023707	0.0445795
TC1300006979.hg.1	RGCC	0.726667	0.00168705	0.0351642
TC0500011352.hg.1	EDIL3	0.726667	7.37807e-05	0.00345497
TC0X00009386.hg.1	SRPX	0.73	0.000106769	0.00451382
TC2000008200.hg.1	PCED1A	0.73	8.75169e-05	0.00382715
TC0300010521.hg.1	THRB	0.73	0.000121724	0.00493165
TC1000006754.hg.1	CELF2	0.733333	0.000845121	0.0211666
TC1500007885.hg.1	NEIL1	0.733333	0.00219925	0.0423212
TC0300011936.hg.1	CD47	0.736667	6.30062e-05	0.00306323
TC0100008664.hg.1	GADD45A	0.736667	0.000415094	0.0126413
TC0700013435.hg.1	CDHR3	0.74	0.00163464	0.034334
TC1100009450.hg.1	DCPS	0.74	0.00109044	0.0252453
TC0400006578.hg.1	SH3BP2	0.743333	8.65807e-05	0.0038165
TC2000009250.hg.1	PLTP	0.743333	0.00249225	0.0461852
TC1200009964.hg.1	MANSC1	0.743333	0.000638031	0.0176367
TC0100013293.hg.1	ID3	0.746667	0.000111964	0.00469741
TC1500006948.hg.1	PHGR1	0.746667	0.00280391	0.050107
TC0700012709.hg.1	FAM180A	0.746667	2.97398e-05	0.0016714
TC0800012371.hg.1	LY6E	0.746667	1.36333e-05	0.000890751
TC1900008015.hg.1	SPRED3	0.746667	0.0034926	0.0589113
TC0500008233.hg.1	C5orf30	0.746667	0.00133982	0.0299288
TC0400012933.hg.1	NAAA	0.75	0.00195035	0.0386152
TC1500008442.hg.1	NR2F2	0.75	0.000664031	0.0179846
TC0300008355.hg.1	BOC	0.75	0.00016077	0.00620922
TC0500011478.hg.1	KIAA0825	0.753333	0.000903743	0.0221045
TC0200014362.hg.1	NCKAP5	0.753333	0.00241119	0.0451384
TC1700011578.hg.1	ABCA6	0.753333	1.89542e-05	0.00116043
TC1800006493.hg.1	EMILIN2	0.756667	0.000505171	0.0147797
TC1100012528.hg.1	THY1	0.76	0.00012009	0.00487741
TC0900008670.hg.1	OR1Q1	0.76	0.00103754	0.0243963
TC0500012567.hg.1	FAXDC2	0.76	0.000636914	0.0176367
TC0100008787.hg.1	ST6GALNAC5	0.76	0.000284134	0.00945025
TC1400010784.hg.1	SYNE3	0.763333	0.00260383	0.0476651
TC0700007034.hg.1	CREB5	0.766667	0.00355916	0.0596687
TC0500008175.hg.1	RGMB	0.766667	0.000473305	0.0140969
TC0100014576.hg.1	PTGER3	0.766667	0.000753693	0.0194666
TC0100009241.hg.1	S1PR1	0.766667	1.65493e-05	0.00103622
TC1900007973.hg.1	ZNF527	0.77	0.00123046	0.0277865
TC0600006976.hg.1	PHACTR1	0.77	0.00237324	0.0445795
TC0500007676.hg.1	MARVELD2	0.77	0.00229493	0.043504
TC0100016199.hg.1	OLFML2B	0.77	4.43714e-05	0.00231377
TC0100010874.hg.1	RGL1	0.773333	0.000174579	0.00654552
TC0200012652.hg.1	PNPT1	0.776667	0.00189109	0.0379368
TC0200009189.hg.1	GYPC	0.776667	5.2286e-05	0.00263504
TC1100010639.hg.1	TP53I11	0.776667	0.000283437	0.00944607
TC0100012307.hg.1	VN1R5	0.776667	3.50901e-05	0.00188326
TC1200012584.hg.1	TAPBPL	0.776667	0.000547388	0.0157329
TC1300008772.hg.1	CCDC122	0.78	0.000240123	0.00835634
TC0X00006709.hg.1	NHS	0.78	0.00099761	0.0236255
TC1200011083.hg.1	C12orf56	0.783333	0.000249606	0.00857801
TC1500007829.hg.1	LOXL1	0.786667	0.000155203	0.00600827
TC1100012957.hg.1	TRIM22	0.79	0.000141292	0.00560089
TC0200016626.hg.1	MBOAT2	0.79	2.99292e-05	0.0016714
TC1100008736.hg.1	NAALAD2	0.79	0.000192696	0.00704709
TC2000008678.hg.1	CST3	0.793333	7.50681e-05	0.003499
TC0400012972.hg.1	RNF150	0.793333	0.000300871	0.0098289
TC0400010704.hg.1	LNX1	0.793333	0.00139026	0.0308059
TC0300007745.hg.1	ARL6IP5	0.793333	5.03792e-06	0.000414315
TC1500007355.hg.1	AQP9	0.793333	0.000734434	0.0192703
TC1200010252.hg.1	TMTC1	0.793333	0.000119645	0.00487129
TC0X00010512.hg.1	CHRDL1	0.796667	0.0019524	0.0386152
TC0800010275.hg.1	PLAT	0.796667	0.000256962	0.00879421
TC0800012313.hg.1	SGK3; C8orf44-SGK3	0.8	0.00257374	0.0472714
TC2000009116.hg.1	MAFB	0.803333	0.00075075	0.019421
TC0100007370.hg.1	RCAN3	0.803333	0.00338258	0.0576254
TC0500010540.hg.1	LIFR	0.803333	0.000228358	0.00806577
TC0X00008989.hg.1	NLGN4X	0.803333	0.000231959	0.00814469
TC0100016822.hg.1	KCNT2	0.803333	0.0023275	0.0439702
TC0600009270.hg.1	PLN	0.803333	0.00247683	0.0461365
TC0600009364.hg.1	NCOA7	0.803333	0.000997541	0.0236255
TC2100008272.hg.1	WDR4	0.806667	0.000736066	0.0192825
TC0200016006.hg.1	HTR2B	0.806667	0.000494175	0.0145871
TC0300009229.hg.1	RAP2B	0.81	0.000948287	0.022817
TC0600009545.hg.1	PDE7B	0.813333	0.000776673	0.0198738
TC0300013904.hg.1	NAALADL2	0.813333	0.000150047	0.00584976
TC0300008561.hg.1	PARP14	0.813333	1.34521e-05	0.000885913
TC0400010699.hg.1	SCFD2	0.813333	0.000267181	0.00906884
TC0200016559.hg.1	BBS5	0.813333	0.000142784	0.00563303
TC1500010862.hg.1	ELL3	0.816667	7.96001e-05	0.00364487
TC0100008517.hg.1	NFIA	0.816667	0.000947237	0.022817
TC1400010647.hg.1	BDKRB2	0.816667	0.000707822	0.0188795
TC0600010002.hg.1	SYNJ2	0.823333	0.00157575	0.033523
TC1900009192.hg.1	ABHD17A	0.826667	0.000661995	0.0179766
TC1900010494.hg.1	HSPB6	0.826667	9.03574e-05	0.00393057
TC2000009887.hg.1	PLCB1	0.826667	0.00148624	0.0321199
TC0800011620.hg.1	ENPP2	0.826667	4.51555e-06	0.000382782
TC0100014313.hg.1	PPAP2B	0.826667	8.25708e-05	0.00371908
TC0400012366.hg.1	DDX60	0.83	3.43956e-05	0.00186414
TC2200008719.hg.1	CBX6	0.83	0.000584721	0.0164379
TC0100011064.hg.1	CFH	0.833333	0.000584097	0.0164379
TC0100008797.hg.1	AK5	0.836667	0.000433571	0.0130784
TC1000007641.hg.1	DKK1	0.836667	0.00290374	0.0513359
TC0200016403.hg.1	LPIN1; MIR548S	0.836667	0.000645622	0.0177279
TC0800006913.hg.1	SH2D4A	0.836667	0.000831265	0.0208828
TC0800011071.hg.1	TMEM64	0.836667	0.000335943	0.0107204
TC1200011773.hg.1	APPL2	0.84	0.000432713	0.0130764
TC0200015876.hg.1	SERPINE2	0.84	4.81563e-06	0.000402035
TC1200009883.hg.1	CLEC2A	0.84	0.000239564	0.00835447
TC0500012017.hg.1	IRF1	0.843333	0.00163263	0.034334
TC0900011565.hg.1	ANGPTL2	0.843333	0.000545201	0.0157329
TC0700008857.hg.1	MDFIC	0.846667	3.70729e-05	0.00197048
TC1200008322.hg.1	TMTC2	0.846667	0.000323047	0.0103891
TC0100017761.hg.1	PCNXL2	0.846667	0.000587479	0.0164874
TC0800008044.hg.1	STMN2	0.85	0.00017295	0.00652687
TC0100013049.hg.1	NBPF1	0.85	4.60363e-05	0.00238553
TC0900008474.hg.1	SNX30	0.85	0.000169745	0.00649515
TC2200007214.hg.1	APOL6	0.853333	0.00117448	0.0268525
TC0600007748.hg.1	HMGA1	0.856667	6.54367e-05	0.00314441
TC1800008743.hg.1	CCDC68	0.856667	0.00479562	0.0735362
TC0300012728.hg.1	PLSCR1	0.86	8.30295e-06	0.000623858
TC1400008056.hg.1	IFI27	0.86	5.32183e-05	0.00266577
TC0500007368.hg.1	ITGA2	0.863333	0.000503928	0.0147695
TC1900011976.hg.1	ZNF285	0.866667	0.000862067	0.0213965
TC1400010015.hg.1	ITPK1	0.866667	3.47922e-05	0.00187712
TC1200012008.hg.1	TBX5	0.876667	0.00367516	0.0609948
TC0400011180.hg.1	SCD5	0.876667	5.00852e-05	0.00253961
TC0700008265.hg.1	ADAM22	0.876667	0.000150451	0.00585169
TC0700008849.hg.1	FOXP2	0.88	5.81505e-05	0.00287795
TC0100016678.hg.1	FAM129A	0.88	3.43116e-05	0.00186414
TC0600007530.hg.1	HLA-E	0.883333	2.22265e-05	0.00130286
TC1000008795.hg.1	SLK	0.886667	4.8148e-05	0.0024635
TC0400008624.hg.1	SPATA5	0.886667	0.00368582	0.0610915
TC0500006836.hg.1	FBXL7	0.886667	6.85836e-05	0.00327658
TC1800009112.hg.1	MBP	0.89	0.00486615	0.0737357
TC2200006833.hg.1	BCR	0.893333	0.00044821	0.0134708
TC0300012191.hg.1	PARP9	0.893333	0.000176591	0.00658932
TC1100009689.hg.1	DEAF1	0.893333	0.000243118	0.00842508
TC0400011920.hg.1	SLC7A11	0.893333	0.000275082	0.00924216
TC1600011358.hg.1	C16orf45	0.893333	0.000818638	0.0206206
TC0700006529.hg.1	ELFN1	0.893333	4.74051e-05	0.00244116
TC1500006896.hg.1	SPRED1	0.896667	0.000250532	0.00859194
TC0400011712.hg.1	PDE5A	0.896667	0.00174823	0.036033
TC0700008898.hg.1	ANKRD7	0.896667	0.00104954	0.0245043
TC0600009381.hg.1	CENPW	0.896667	0.000141081	0.00560089
TC0900008763.hg.1	PBX3	0.9	1.23288e-05	0.000828438
TC1600011453.hg.1	TUBB3; MC1R	0.9	0.00095773	0.0229773
TC2000008318.hg.1	FERMT1	0.9	0.000487604	0.0144189
TC1000010022.hg.1	PIP4K2A	0.903333	1.06464e-05	0.000758016
TC1100010531.hg.1	SLC1A2	0.903333	0.000107676	0.00454056
TC0700007596.hg.1	EGFR	0.903333	3.79641e-06	0.000333804
TSUnmapped00000243.hg.1	MANSC1	0.906667	2.49546e-05	0.00143729
TC1900006494.hg.1	CFD	0.906667	0.00023207	0.00814469
TC1700010358.hg.1	MYO1D	0.91	2.10806e-06	0.000204133
TC0100014685.hg.1	ADGRL4	0.91	0.000618498	0.01727
TC1100010760.hg.1	AGBL2	0.91	0.00339392	0.0576818
TC0500007016.hg.1	LSP1P3	0.91	1.86924e-05	0.00115294
TC1300008760.hg.1	EPSTI1	0.91	0.00371679	0.0613132
TC1100010535.hg.1	PAMR1	0.92	0.0024826	0.0461365
TC0100008816.hg.1	IFI44	0.92	0.000665381	0.0179846
TC2000006676.hg.1	LAMP5	0.926667	0.000716753	0.0189872
TC0600011943.hg.1	ENPP5	0.93	0.000237257	0.0082915
TC1400008780.hg.1	NOVA1	0.936667	7.54762e-05	0.003499
TC0200009167.hg.1	CNTNAP5	0.936667	9.53884e-05	0.00409554
TC0800008845.hg.1	MYC	0.94	0.000908687	0.0221544
TC0200015194.hg.1	TFPI	0.943333	2.32957e-06	0.000221311
TC0100011592.hg.1	KCTD3	0.943333	4.55879e-05	0.00236973
TC1100007899.hg.1	RARRES3	0.943333	0.00278409	0.0500233
TC0100009221.hg.1	VCAM1	0.946667	0.00263401	0.048005
TC1400008110.hg.1	C14orf132	0.946667	0.00222362	0.0425424
TC1200008517.hg.1	METAP2	0.946667	7.88654e-05	0.00362126
TC1000012577.hg.1	LIPA	0.95	7.26937e-05	0.00341374
TC0900011120.hg.1	KLF4	0.95	0.00065838	0.0179293
TC0X00009139.hg.1	AP1S2	0.95	4.28216e-06	0.00036676
TC2200008592.hg.1	APOL2	0.953333	0.000104466	0.00442776
TC0900007816.hg.1	CTSL	0.953333	8.52726e-05	0.003779
TC0100008342.hg.1	PODN	0.953333	0.00204646	0.0400807
TC0900008201.hg.1	COL15A1	0.956667	0.000169507	0.00649515
TC0600008343.hg.1	BEND6	0.96	2.11171e-06	0.000204133
TC0300012720.hg.1	PLSCR4	0.96	0.00139895	0.0308447
TC2200009257.hg.1	TCN2	0.96	0.000171275	0.00652348
TC0300012073.hg.1	LSAMP	0.96	0.00443686	0.0699827
TSUnmapped00000639.hg.1	SERTAD4	0.96	3.19179e-05	0.00177049
TC1800008358.hg.1	CDH2	0.966667	7.17578e-05	0.00337939
TC1300010007.hg.1	TMEM255B	0.97	1.13496e-05	0.000781709
TC0500011448.hg.1	ARRDC3	0.97	2.88837e-06	0.000266732
TC1000006917.hg.1	CACNB2	0.976667	0.000145896	0.00572846
TC1400010390.hg.1	AHNAK2	0.98	0.000819518	0.0206206
TC1100011694.hg.1	LRRC32	0.98	1.13411e-06	0.000131098
TC0300010933.hg.1	FYCO1	0.98	5.44376e-07	7.3759e-05
TC1300008688.hg.1	FOXO1	0.98	0.000228857	0.00806618
TC0800010880.hg.1	IL7	0.98	0.00164349	0.0343738
TC0100014769.hg.1	MCOLN3	0.983333	0.000265624	0.00904954
TC0600013604.hg.1	RGS17	0.986667	6.47874e-05	0.00312949
TC0100014349.hg.1	JUN	0.993333	7.2263e-06	0.000555964
TC1600009252.hg.1	PPL	0.996667	0.00345642	0.0584202
TC1100007684.hg.1	SERPING1	0.996667	9.65118e-06	0.000705908
TC1700010560.hg.1	PLXDC1	1	0.00013069	0.00526909
TC0300012773.hg.1	TM4SF1	1.00333	0.0001191	0.00487129
TC1300007870.hg.1	ITGBL1	1.01	3.48621e-05	0.00187712
TC0300009119.hg.1	AGTR1	1.01	0.00143266	0.031367
TC1200010111.hg.1	ABCC9	1.01333	0.000393308	0.0121522
TC1600009162.hg.1	HCFC1R1	1.01333	0.00221087	0.0423967
TC0700010281.hg.1	THSD7A	1.01333	8.84678e-05	0.00385853
TC0300011849.hg.1	ABI3BP	1.01667	0.000359976	0.0113311
TC0500007761.hg.1	TMEM171	1.02	0.000187398	0.00689914
TC0300009474.hg.1	CLDN11	1.02333	2.66634e-07	4.09662e-05
TC1400007404.hg.1	RHOJ	1.02333	0.000650217	0.0178245
TC1100010897.hg.1	UBE2L6	1.02333	1.71724e-06	0.000176312
TC0100007412.hg.1	MAN1C1	1.02667	0.000729136	0.0191922
TC0800012312.hg.1	SGK3	1.02667	1.17503e-05	0.000799318
TC2000008198.hg.1	CPXM1	1.03	6.98014e-05	0.00330609
TC1400007548.hg.1	GALNT16	1.03667	0.00110318	0.0255044
TC1200012708.hg.1	OAS1	1.03667	0.000795413	0.0202281
TC0100010244.hg.1	IFI16	1.04	4.95726e-06	0.000409721
TC0200007243.hg.1	VIT	1.04333	0.000100203	0.00425799
TC0500010265.hg.1	CDH18	1.04333	0.000278632	0.0093235
TC0500012459.hg.1	PDGFRB	1.04333	5.8353e-05	0.00287935
TC1900008057.hg.1	ZFP36	1.04667	3.05029e-06	0.00028012
TC1200007693.hg.1	IGFBP6	1.05	0.000737405	0.019287
TC0100011587.hg.1	KCNK2	1.05333	2.55398e-06	0.000238518
TC1200011591.hg.1	NTN4	1.05333	4.22716e-06	0.000363935
TC0400008628.hg.1	SPRY1	1.05333	0.000747517	0.019398
TC1700007189.hg.1	ALDH3A2	1.05333	1.24749e-05	0.000834862
TC0900011305.hg.1	TNC	1.05667	0.000338638	0.0107498
TC0100010543.hg.1	ATP1B1	1.06	1.5044e-05	0.000971403
TC0200010636.hg.1	MAP2	1.06	5.55759e-05	0.0027671
TC0200008930.hg.1	SLC20A1	1.06333	9.71875e-06	0.000707718
TC0900007593.hg.1	RORB	1.06333	6.16591e-05	0.00301548
TC1400007430.hg.1	SYNE2	1.06333	0.000725113	0.0191167
TC0200011054.hg.1	ARMC9	1.06667	2.41279e-07	3.76261e-05
TC0100009183.hg.1	PALMD	1.07333	0.000931077	0.0226029
TC2000009388.hg.1	PTGIS	1.07667	0.000452589	0.0135532
TC0400012769.hg.1	BST1	1.08	0.000117597	0.00485972
TC0300011081.hg.1	UBA7; MIR5193	1.08	0.000113527	0.00475091
TC0300013645.hg.1	APOD	1.08333	1.96831e-06	0.000197191
TC1800006897.hg.1	LAMA3	1.08667	0.000142176	0.00562244
TC2100006627.hg.1	MIR99AHG	1.08667	5.15072e-06	0.000420715
TC1200006896.hg.1	GPRC5A; MIR614	1.08667	8.16511e-05	0.00370797
TC1800008287.hg.1	ANKRD29	1.09	6.7795e-06	0.000528613
TC1200011470.hg.1	DUSP6	1.09	0.000658001	0.0179293
TC1100006759.hg.1	OLFML1	1.09667	3.27334e-05	0.00179763
TC0400010141.hg.1	LDB2	1.1	0.00254021	0.0468116
TC0300009122.hg.1	CPA3	1.10333	0.00370635	0.0612052
TC0X00011305.hg.1	NHSL2	1.11333	0.00195528	0.0386152
TC1200011727.hg.1	IGF1	1.11333	1.35087e-05	0.000886114
TC1400008816.hg.1	PRKD1	1.11333	9.79779e-05	0.00419582
TC0X00011238.hg.1	CLIC2	1.11333	0.000135629	0.00542849
TC0200011251.hg.1	MLPH	1.11667	4.78268e-05	0.00245523
TC0100013275.hg.1	ZNF436	1.12333	7.26482e-06	0.000555964
TC0200009060.hg.1	STEAP3	1.13	1.78737e-07	3.04592e-05
TC1500007619.hg.1	SMAD6	1.13667	8.33021e-05	0.00373169
TC1900011741.hg.1	CEACAM5	1.13667	0.00175789	0.0361419
TC0300008558.hg.1	DTX3L	1.13667	3.82461e-07	5.45011e-05
TC0600008697.hg.1	NT5E	1.13667	1.81489e-07	3.06125e-05
TC0300010427.hg.1	RFTN1	1.14	9.79337e-07	0.000118671
TC2100006714.hg.1	NCAM2	1.14333	8.24214e-05	0.00371908
TC0100014849.hg.1	GBP3	1.14667	1.14996e-06	0.000132007
TC2000008445.hg.1	FLRT3	1.15333	0.000495652	0.0146046
TC1800009244.hg.1	HMSD	1.15333	7.24479e-06	0.000555964
TC0800011621.hg.1	ENPP2	1.16	1.6004e-06	0.000170677
TC1100008669.hg.1	PRSS23	1.17	6.04424e-07	8.12292e-05
TC0600013231.hg.1	SGK1	1.17	2.75966e-06	0.000256278
TC0600014106.hg.1	CFB	1.17	0.000545823	0.0157329
TC1400009128.hg.1	CDKL1	1.17667	8.14595e-06	0.000614856
TC0800008338.hg.1	KCNS2	1.17667	8.67096e-06	0.000648561
TC0400011643.hg.1	CAMK2D	1.17667	2.4014e-07	3.76261e-05
TC1100008518.hg.1	ACER3	1.17667	1.09693e-05	0.000771589
TC0200007155.hg.1	EHD3	1.19	0.000117282	0.00485972
TC0400011241.hg.1	SLC10A6	1.19	1.59717e-05	0.00101936
TC0X00011277.hg.1	CA5B	1.19333	8.03479e-07	0.000100618
TC1000010744.hg.1	TMEM26	1.19333	1.01542e-06	0.00012163
TC1700012216.hg.1	LGALS9	1.19333	7.57582e-05	0.003499
TC0100014855.hg.1	GBP4	1.2	0.00171053	0.0353915
TC1200008921.hg.1	OAS2	1.2	0.000476196	0.0141575
TC0500009108.hg.1	GPX3	1.20333	2.10064e-05	0.00124458
TC0600012863.hg.1	REV3L	1.21333	1.1904e-05	0.000806453
TC0700011665.hg.1	SEMA3A	1.21667	0.000235815	0.00825859
TC0100016427.hg.1	TNFSF18	1.23333	3.39706e-06	0.000303534
TC1000011736.hg.1	OBFC1	1.24333	3.74267e-06	0.000330838
TC0400010961.hg.1	JCHAIN	1.25333	1.34393e-06	0.000149096
TC0400011600.hg.1	PITX2	1.25667	7.88368e-06	0.000600544
TC0900006655.hg.1	LURAP1L	1.26	7.91089e-08	1.57552e-05
TC0100008921.hg.1	CLCA2	1.26	0.000625607	0.0174097
TC1300006774.hg.1	MEDAG	1.26	1.96109e-05	0.00118311
TC0500011648.hg.1	EFNA5	1.26333	1.29939e-06	0.000145129
TC0200008870.hg.1	BCL2L11	1.26333	3.56462e-07	5.21448e-05
TC0300013823.hg.1	CLEC3B	1.26333	0.000136928	0.00545646
TC0X00010837.hg.1	MBNL3	1.27	2.66336e-05	0.00151291
TC0600012885.hg.1	LAMA4	1.28	2.07154e-06	0.000203826
TC1100013221.hg.1	CASP1	1.28333	0.000114365	0.00477392
TC0200015976.hg.1	SP110	1.29	6.78293e-07	8.87878e-05
TC0800010558.hg.1	TOX	1.29333	1.84631e-06	0.000188393
TC0900011370.hg.1	BRINP1	1.29667	0.000119549	0.00487129
TC0800008474.hg.1	BAALC	1.29667	2.71605e-05	0.00153231
TC0100013445.hg.1	IFI6	1.3	3.25391e-06	0.000297168
TC1700011575.hg.1	ABCA9	1.3	4.82861e-05	0.0024635
TC0300012781.hg.1	WWTR1	1.30333	4.90194e-06	0.000407184
TC0900009825.hg.1	DDX58	1.30667	1.67308e-07	2.94215e-05
TC0600014110.hg.1	PSMB9	1.32	1.90329e-05	0.00116095
TC1400009175.hg.1	NID2	1.32	2.02384e-06	0.000201532
TC1000008396.hg.1	IFIT2	1.33333	5.82616e-08	1.21908e-05
TC0300010952.hg.1	LRRC2	1.34	1.96723e-07	3.21966e-05
TC0300013849.hg.1	ROBO2	1.34	5.26441e-05	0.00264503
TC0600008981.hg.1	AIM1	1.34	3.48754e-07	5.14727e-05
TC0100014910.hg.1	TGFBR3	1.34333	1.10932e-08	3.33404e-06
TC0700011658.hg.1	SEMA3E	1.35	9.83534e-07	0.000118671
TC1200011435.hg.1	RASSF9	1.35333	0.000136988	0.00545646
TC0100008594.hg.1	ROR1	1.35667	5.73135e-08	1.21461e-05
TC1200011420.hg.1	SLC6A15	1.35667	4.6444e-06	0.000389708
TC0600008509.hg.1	KCNQ5	1.36333	3.09701e-07	4.61207e-05
TC0X00007935.hg.1	TMEM35	1.36333	1.64235e-05	0.00103344
TC1000011114.hg.1	KCNMA1	1.37667	5.04524e-08	1.0831e-05
TC0100013182.hg.1	CAMK2N1	1.38	3.83662e-09	1.60062e-06
TC0800007886.hg.1	PREX2	1.39	1.70947e-07	2.96562e-05
TC0400008450.hg.1	ANK2	1.4	1.14324e-07	2.09977e-05
TC0200015193.hg.1	CALCRL	1.42333	1.55413e-06	0.000166818
TC0500012470.hg.1	CD74	1.43	1.18721e-06	0.000135343
TC0700013578.hg.1	SEMA3A	1.43333	1.12813e-05	0.000780257
TC2000007465.hg.1	WISP2	1.43667	4.52477e-08	9.97265e-06
TC1100008948.hg.1	GRIA4	1.44333	0.000173338	0.00652687
TC0300013954.hg.1	ZNF385D	1.44333	7.97892e-06	0.000605012
TC0800008679.hg.1	COL14A1	1.44667	0.000632943	0.0175842
TC0400008380.hg.1	CCDC109B	1.47333	1.67544e-06	0.000173894
TC0300011259.hg.1	ARHGEF3	1.47333	1.61265e-05	0.00102528
TC0100014857.hg.1	GBP5	1.50333	2.42709e-05	0.0014028
TC0400009129.hg.1	RXFP1	1.50333	1.66006e-06	0.000173894
TC0700009134.hg.1	CPA4	1.50667	0.00041403	0.0126413
TC0300012686.hg.1	SLC9A9	1.51667	4.38519e-07	6.0914e-05
TC1200010050.hg.1	LMO3	1.54	4.0115e-06	0.000347176
TC0700013579.hg.1	SEMA3A	1.56667	2.56901e-05	0.00146866
TC0500011579.hg.1	ST8SIA4	1.56667	3.95308e-06	0.000343921
TC1100013222.hg.1	CARD16	1.57667	5.49982e-06	0.00044565
TC1800007850.hg.1	COLEC12	1.58	5.49445e-09	1.97443e-06
TC0700011675.hg.1	SEMA3D	1.58	0.000673694	0.0181372
TC0100008341.hg.1	PODN	1.58333	1.28395e-08	3.78996e-06
TC0700011584.hg.1	FGL2	1.59333	9.45066e-07	0.000115719
TC0X00006686.hg.1	GRPR	1.6	6.52682e-07	8.63113e-05
TC0400008725.hg.1	PCDH10	1.60333	1.52543e-07	2.71135e-05
TC2000009522.hg.1	CYP24A1	1.62	1.39621e-06	0.000153864
TC0600011945.hg.1	RCAN2	1.62	3.36252e-08	7.94041e-06
TC0500008785.hg.1	EGR1	1.62333	5.36528e-07	7.32964e-05
TC2000009023.hg.1	SAMHD1	1.64333	8.17185e-08	1.60811e-05
TC2000006736.hg.1	SPTLC3	1.65	7.57794e-05	0.003499
TC0200006583.hg.1	RNF144A	1.65333	3.03419e-07	4.60142e-05
TC0900008587.hg.1	TLR4	1.65667	1.88648e-06	0.000191312
TC2100007208.hg.1	MX1	1.67333	8.71446e-05	0.00382098
TC0200006757.hg.1	TRIB2	1.68	5.93416e-06	0.000471598
TC1000012427.hg.1	AKR1C1	1.68333	8.07427e-09	2.5667e-06
TC0300006677.hg.1	SLC6A6	1.68333	8.56288e-07	0.000106425
TC0800007888.hg.1	C8orf34	1.70333	6.55528e-08	1.33777e-05
TC1700012110.hg.1	SECTM1	1.70667	1.09502e-06	0.000127471
TC0200011379.hg.1	SNED1	1.72333	6.17829e-09	2.08424e-06
TC1000012428.hg.1	AKR1C3	1.73333	1.7943e-08	4.63438e-06
TC0500010169.hg.1	ANKH	1.73333	2.4718e-06	0.000232154
TC1000008397.hg.1	IFIT3	1.74	3.03103e-10	2.27742e-07
TC1100008330.hg.1	IL18BP	1.74333	1.2134e-07	2.20414e-05
TC0700009145.hg.1	MEST	1.76	1.06846e-05	0.000758016
TC1000012516.hg.1	AKR1C2	1.77333	4.05526e-09	1.63497e-06
TC0800009782.hg.1	CSGALNACT1	1.82333	6.11891e-09	2.08424e-06
TC0800008667.hg.1	NOV	1.83	8.25194e-05	0.00371908
TC1100012722.hg.1	CDON	1.85333	3.17294e-08	7.71309e-06
TC0800006873.hg.1	PDGFRL	1.88667	7.10519e-10	4.51729e-07
TC1200011002.hg.1	LRIG3	1.88667	8.4268e-10	4.97486e-07
TC1800007360.hg.1	RAB27B	1.9	1.93293e-07	3.19515e-05
TC0300012818.hg.1	IGSF10	1.91	0.000118747	0.00487129
TC0400007542.hg.1	KIT	1.95333	2.39768e-06	0.00022648
TC0700013581.hg.1	STEAP4	1.95667	0.000176057	0.00658427
TC0700011692.hg.1	KIAA1324L	1.96333	1.72231e-07	2.96562e-05
TC0400009198.hg.1	APELA	1.97	4.74674e-08	1.03242e-05
TC0800008349.hg.1	OSR2	2.01333	6.67583e-10	4.51729e-07
TC0100018451.hg.1	GBP2	2.02	1.33023e-08	3.79188e-06
TC0600009392.hg.1	RSPO3	2.03333	7.78738e-07	9.90203e-05
TC0100008815.hg.1	IFI44L	2.09333	3.26626e-05	0.00179763
TC0900006748.hg.1	ADAMTSL1	2.10667	2.01738e-09	1.05134e-06
TC0400009543.hg.1	TLR3	2.12333	4.11545e-08	9.24846e-06
TC1800007186.hg.1	SETBP1	2.17667	4.0927e-12	6.76529e-09
TC1300008609.hg.1	DCLK1	2.20333	1.78528e-09	9.83694e-07
TC0200015128.hg.1	PDE1A	2.23333	5.34036e-09	1.97443e-06
TC0200011878.hg.1	OSR1	2.28667	9.10249e-07	0.000112287
TC1000008400.hg.1	IFIT1	2.31333	1.24311e-06	0.000139788
TC0100015598.hg.1	TXNIP	2.39333	5.41136e-11	5.59065e-08
TC2200007242.hg.1	APOL1	2.40667	8.84693e-09	2.75926e-06
TC0800007382.hg.1	IDO1	2.41667	2.03428e-08	5.05938e-06
TC0200012656.hg.1	EFEMP1	2.42667	1.33047e-08	3.79188e-06
TC2000007466.hg.1	KCNK15	2.52333	7.37261e-11	6.41421e-08
TC1100012155.hg.1	PDGFD	2.68333	6.99383e-09	2.26684e-06
TC0400011408.hg.1	ADH1B	2.87667	1.51737e-08	4.18037e-06
TC0600007650.hg.1	HLA-DRA	2.91333	5.37676e-09	1.97443e-06
TC1900010807.hg.1	CEACAM1	3.13	3.3035e-11	3.90052e-08
TC0400012458.hg.1	HPGD	3.23667	1.04696e-06	0.000123617
