# Supplementary material for: Interleukin-17A is a potential therapeutic target predicted by proteomics for systemic sclerosis patients at high risk of pulmonary arterial hypertension
Source: Sci Rep. 2024 Nov 27;14:29484. doi: 10.1038/s41598-024-76987-6 (PMC11603215; doi:10.1038/s41598-024-76987-6)
Supplement: Supplementary file 8 — Supplementary Information 8. [file 41598_2024_76987_MOESM8_ESM.xlsx]

## Sheet: MT6194_vs_Serum_Cytokine_stim
Supplemental Table 8. Differentially expressed genes in in vitro neutralization experiments.
Comparison: `MT-6194` vs `Serum_Cytokine_stim`
ProbeID	Gene Symbol	`MT-6194` vs `Serum_Cytokine_stim`
		log2FC	P-value	Adj P-value
TC0400011014.hg.1	CXCL5	-8.39	2.7772e-15	4.73155e-12
TC0400009090.hg.1	TDO2	-7.97667	2.61716e-17	3.37772e-13
TC0400007840.hg.1	CXCL1	-7.1	2.16603e-16	6.64252e-13
TC1800009307.hg.1	SERPINB4	-6.15333	1.34167e-16	5.14307e-13
TC0400009086.hg.1	GUCY1A3	-5.89	3.35339e-16	8.5698e-13
TC1800007551.hg.1	SERPINB7	-5.59333	3.08075e-10	6.29845e-08
TC0100016983.hg.1	CHI3L1	-5.55667	1.7679e-12	9.03598e-10
TC1100012126.hg.1	MMP8	-5.50667	6.13703e-16	1.34431e-12
TC0400012814.hg.1	CXCL6	-5.33	9.18055e-16	1.75961e-12
TC0400008086.hg.1	IBSP	-5.13	1.06795e-12	6.06494e-10
TC1900009443.hg.1	C3	-4.96	4.40571e-17	3.37772e-13
TC0600010040.hg.1	FNDC1	-4.93333	6.76568e-15	9.43099e-12
TC0100009403.hg.1	CHI3L2	-4.85667	9.98679e-13	5.88967e-10
TC1400010772.hg.1	DIO2	-4.81667	9.49169e-15	1.21283e-11
TC0400011015.hg.1	CXCL3	-4.75	7.17334e-17	3.66639e-13
TC0500012247.hg.1	CD14	-4.65667	5.95606e-14	6.08844e-11
TC0800008955.hg.1	WISP1	-4.56333	3.85719e-14	4.22456e-11
TC1700007557.hg.1	CCL2	-4.27333	1.38406e-09	2.06042e-07
TC0100014528.hg.1	DIRAS3	-4.26333	2.26363e-13	1.65282e-10
TC1100013152.hg.1	SAA2; SAA2-SAA4; SAA4	-4.11	8.80302e-12	3.13907e-09
TC0700012230.hg.1	NRCAM	-3.99667	5.41225e-11	1.40658e-08
TC0700006890.hg.1	IL6	-3.98333	4.19589e-11	1.21391e-08
TC0100010584.hg.1	FMO1	-3.89	1.23115e-11	4.10385e-09
TC0800010648.hg.1	CYP7B1	-3.75	1.00782e-11	3.43408e-09
TC0200011219.hg.1	ACKR3	-3.66	9.76592e-14	7.63443e-11
TC0700008293.hg.1	STEAP2	-3.59667	9.95792e-14	7.63443e-11
TC1500008046.hg.1	CEMIP	-3.59	3.08344e-12	1.35082e-09
TC0300012484.hg.1	SLCO2A1	-3.44667	6.49612e-13	4.33077e-10
TC1100012962.hg.1	AMPD3	-3.42	2.73026e-12	1.26861e-09
TC0200009662.hg.1	TNFAIP6	-3.26667	3.17716e-09	4.16381e-07
TC1100006995.hg.1	SAA1	-3.24	8.90006e-10	1.5223e-07
TC1300008858.hg.1	HTR2A	-3.23	9.29725e-10	1.56657e-07
TC1100012133.hg.1	MMP3	-3.19	3.62676e-12	1.50299e-09
TC0500007138.hg.1	IL7R	-3.08667	1.02774e-06	4.55453e-05
TC0600011037.hg.1	PRL	-3.06667	5.82819e-10	1.10328e-07
TC0200016501.hg.1	IL1RL1	-3.06	2.22161e-08	1.92457e-06
TC1100012137.hg.1	MMP13	-3.01667	1.2898e-09	1.95812e-07
TC0100011391.hg.1	IL24	-3.00333	7.50569e-10	1.33823e-07
TC0800009891.hg.1	STC1	-2.96667	3.97279e-09	5.07636e-07
TC0800006980.hg.1	SLC39A14	-2.92667	8.81121e-10	1.5223e-07
TC1500009709.hg.1	CA12	-2.92333	1.37018e-12	7.24465e-10
TC0500008627.hg.1	SLC22A4	-2.91333	4.6203e-11	1.26787e-08
TC1600009362.hg.1	EMP2	-2.91	6.42272e-13	4.33077e-10
TC0700012182.hg.1	NAMPT	-2.8	1.34573e-09	2.023e-07
TC0400007836.hg.1	CXCL8	-2.71333	3.91565e-10	7.90003e-08
TC0400008943.hg.1	EDNRA	-2.70333	2.06938e-12	9.91583e-10
TC1700006839.hg.1	NTN1	-2.67	7.23324e-09	8.11247e-07
TC1800009308.hg.1	SERPINB3	-2.65333	1.01597e-08	1.02489e-06
TC0X00007709.hg.1	PGK1	-2.63667	1.06225e-10	2.58539e-08
TC1400009175.hg.1	NID2	-2.63333	3.93586e-11	1.16058e-08
TC2100007821.hg.1	ADAMTS1	-2.63333	4.63047e-11	1.26787e-08
TC1000006652.hg.1	PFKFB3	-2.63333	1.21123e-08	1.19053e-06
TC0100014790.hg.1	COL24A1	-2.63	6.32454e-12	2.55202e-09
TC1500010733.hg.1	C15orf48; MIR147B	-2.61667	6.5074e-10	1.19497e-07
TC0100016715.hg.1	PTGS2	-2.57667	1.36006e-08	1.2953e-06
TC0300013598.hg.1	LRRC15	-2.46667	1.29033e-06	5.55764e-05
TC1500008470.hg.1	ARRDC4	-2.44333	1.54312e-10	3.53153e-08
TC0600008146.hg.1	RUNX2	-2.43	1.22161e-12	6.6898e-10
TC0800011881.hg.1	NDRG1	-2.40667	2.97684e-09	3.96913e-07
TC1100012131.hg.1	MMP1	-2.38667	5.94605e-11	1.51955e-08
TC2100007822.hg.1	ADAMTS5	-2.38	9.48969e-12	3.30703e-09
TC0100015102.hg.1	COL11A1	-2.36	7.75037e-08	5.37735e-06
TC1400010773.hg.1	DIO2	-2.32667	1.47646e-07	9.35501e-06
TC0600013204.hg.1	VNN3	-2.29667	4.38448e-07	2.38025e-05
TC0500007154.hg.1	SLC1A3	-2.28333	1.37155e-11	4.47458e-09
TC1200008683.hg.1	CHST11	-2.27333	1.58933e-09	2.32093e-07
TC0600006967.hg.1	EDN1	-2.26667	1.85628e-09	2.66009e-07
TC2000009604.hg.1	PMEPA1	-2.26333	5.17373e-11	1.36777e-08
TC0100008618.hg.1	AK4	-2.26	4.12437e-09	5.22649e-07
TC0600012954.hg.1	COL10A1	-2.25667	2.95924e-09	3.96913e-07
TC0900008491.hg.1	RGS3	-2.21	1.26704e-09	1.9428e-07
TC1700008263.hg.1	ABCC3	-2.19667	1.08216e-07	7.18322e-06
TC0700008295.hg.1	CFAP69	-2.19	1.091e-09	1.77965e-07
TC1300010037.hg.1	KIAA0226L	-2.17667	1.00352e-06	4.47308e-05
TC0500013354.hg.1	P4HA2	-2.16	2.83031e-10	5.96e-08
TC1000012329.hg.1	BNIP3	-2.15333	1.83966e-10	4.08815e-08
TC1000007990.hg.1	DDIT4	-2.13	1.44044e-08	1.3386e-06
TC1200008057.hg.1	IRAK3; MIR6502	-2.12667	7.04392e-12	2.70018e-09
TC0X00006799.hg.1	SAT1	-2.12667	2.83747e-10	5.96e-08
TC0X00009611.hg.1	SLC38A5	-2.11667	2.70201e-07	1.56935e-05
TC1200011063.hg.1	AVPR1A	-2.10667	1.23691e-08	1.20803e-06
TC0100011533.hg.1	ATF3	-2.09333	5.69774e-10	1.09207e-07
TC0500010498.hg.1	RANBP3L	-2.08	8.53227e-08	5.84056e-06
TC0800011445.hg.1	ANGPT1	-2.06	9.86131e-07	4.44727e-05
TC0100006931.hg.1	PDPN	-2.05667	6.59326e-09	7.65887e-07
TC1900011113.hg.1	GYS1	-2.05667	8.45024e-09	8.93592e-07
TC1700009236.hg.1	SLC16A3; MIR6787	-2.04667	9.46578e-10	1.57764e-07
TC0800010784.hg.1	TRPA1	-2.04667	1.42648e-07	9.07587e-06
TC0100011022.hg.1	RGS2	-2.04333	6.62112e-05	0.00134469
TC1100012134.hg.1	MMP12	-2.01	0.000143264	0.00249911
TC0500011146.hg.1	ENC1	-1.98333	4.38731e-11	1.24578e-08
TC1800009242.hg.1	SERPINB2	-1.98333	2.8257e-08	2.35476e-06
TC0200014204.hg.1	HS6ST1	-1.97	6.27706e-09	7.34722e-07
TC1000007176.hg.1	MAP3K8	-1.97	2.18918e-06	8.60706e-05
TC0700006844.hg.1	ITGB8	-1.95667	1.26379e-08	1.22647e-06
TC0900010797.hg.1	ASPN	-1.95667	2.56816e-06	9.77136e-05
TC1600008661.hg.1	CRISPLD2	-1.90667	1.12997e-10	2.70722e-08
TC1000012108.hg.1	CPXM2	-1.90667	6.46543e-10	1.19497e-07
TC0600008972.hg.1	PRDM1	-1.90333	6.43922e-08	4.55767e-06
TC0100007832.hg.1	ZC3H12A; MIR6732	-1.89667	7.24829e-09	8.11247e-07
TC0400009088.hg.1	GUCY1B3	-1.88667	5.77392e-09	6.91671e-07
TC1000011376.hg.1	CH25H	-1.88	8.79628e-07	4.0893e-05
TC0700008292.hg.1	STEAP1	-1.87333	2.58456e-09	3.53841e-07
TC1900010651.hg.1	GMFG	-1.87333	1.114e-06	4.89437e-05
TC0900010796.hg.1	OMD	-1.86	1.66366e-06	6.87589e-05
TC0700006445.hg.1	FAM20C	-1.84333	2.8805e-08	2.37461e-06
TC0800011683.hg.1	FBXO32	-1.84333	9.25707e-11	2.32692e-08
TC0100011454.hg.1	HSD11B1	-1.82667	1.86012e-08	1.65825e-06
TC1200006649.hg.1	TPI1	-1.82333	2.58409e-08	2.17708e-06
TC0600014031.hg.1	DLL1	-1.81	3.56286e-05	0.000823994
TC0500011347.hg.1	HAPLN1	-1.81	7.51212e-06	0.000240472
TC1100013131.hg.1	IGF2	-1.8	7.74863e-09	8.48663e-07
TC2100008030.hg.1	RCAN1	-1.79333	7.58398e-07	3.65686e-05
TC0300008148.hg.1	TMEM45A	-1.78333	2.45254e-09	3.40811e-07
TC0700010854.hg.1	INHBA	-1.77	4.73312e-09	5.8528e-07
TC1000011005.hg.1	P4HA1	-1.75333	2.19342e-11	6.86379e-09
TC0300012718.hg.1	PLOD2	-1.75333	1.56263e-06	6.58872e-05
TC0600008109.hg.1	VEGFA	-1.75	4.28231e-07	2.34508e-05
TC0X00008785.hg.1	BGN	-1.73333	7.72844e-09	8.48663e-07
TC1700009318.hg.1	FAM101B	-1.73333	1.52556e-06	6.46186e-05
TC0200011503.hg.1	PXDN	-1.72333	2.26497e-09	3.18621e-07
TC2000009357.hg.1	PREX1	-1.71333	8.71473e-06	0.000271874
TC1200008685.hg.1	CHST11	-1.70667	6.45007e-08	4.55767e-06
TC1500009377.hg.1	ATP8B4	-1.69667	1.09857e-08	1.09382e-06
TC0100012247.hg.1	KIF26B	-1.68667	5.01617e-10	9.86089e-08
TC0100016163.hg.1	ADAMTS4	-1.68667	5.78741e-08	4.20572e-06
TC0900010386.hg.1	TMEM2	-1.66333	1.14477e-09	1.79639e-07
TC0100016625.hg.1	GLUL	-1.66	2.16846e-09	3.07869e-07
TC0200008627.hg.1	NPAS2	-1.65667	7.33098e-10	1.32246e-07
TC1400007558.hg.1	SUSD6	-1.64333	2.40566e-07	1.41873e-05
TC1700009079.hg.1	C1QTNF1	-1.63333	6.40307e-08	4.55767e-06
TC1700007560.hg.1	CCL8	-1.62333	1.63071e-05	0.00044571
TC1100010038.hg.1	ST5	-1.61333	3.65778e-07	2.03211e-05
TC1100010041.hg.1	ST5	-1.60667	0.00010161	0.00189541
TC0X00011382.hg.1	ACSL4	-1.59667	1.35244e-08	1.2953e-06
TC1200010145.hg.1	BCAT1	-1.58333	9.01711e-05	0.00172398
TC1600010603.hg.1	RRAD	-1.57333	3.43447e-08	2.77168e-06
TC0800008183.hg.1	OSGIN2	-1.57	1.70558e-07	1.0588e-05
TC0X00010849.hg.1	GPC4	-1.57	4.85595e-06	0.000165831
TC0700010443.hg.1	STEAP1B	-1.56333	4.1414e-08	3.14365e-06
TC0100015752.hg.1	CTSS	-1.54667	2.12587e-06	8.48876e-05
TC0200009978.hg.1	PDK1	-1.54333	3.70172e-08	2.91076e-06
TC1500009861.hg.1	ITGA11	-1.54	3.85454e-07	2.13369e-05
TC1100007233.hg.1	KIAA1549L	-1.53667	1.57279e-05	0.000432967
TC0X00009492.hg.1	NDP	-1.52667	2.84414e-05	0.000685696
TC0100009221.hg.1	VCAM1	-1.51333	2.47959e-05	0.000617217
TC1500010723.hg.1	CHAC1	-1.51333	2.93524e-06	0.000110312
TC0700013027.hg.1	RARRES2	-1.51	1.67911e-07	1.0466e-05
TC0700006783.hg.1	TSPAN13	-1.51	4.65124e-05	0.00102474
TC0300013855.hg.1	NFKBIZ	-1.5	1.74836e-08	1.56774e-06
TC0400011018.hg.1	CXCL2	-1.49333	3.02761e-08	2.46934e-06
TC1100009110.hg.1	NNMT	-1.49	2.13322e-05	0.000548034
TC1200008686.hg.1	CHST11	-1.49	8.82148e-07	4.0893e-05
TC0X00006789.hg.1	FAM3C2	-1.48333	9.13779e-09	9.53151e-07
TC0300011247.hg.1	WNT5A	-1.47	4.05696e-07	2.22964e-05
TC0900009127.hg.1	COL5A1	-1.46	2.54064e-06	9.71486e-05
TC0400009431.hg.1	TENM3	-1.45667	5.32588e-06	0.000179481
TC0X00006816.hg.1	PDK3	-1.45	4.21574e-06	0.000145352
TC0100006865.hg.1	AGTRAP	-1.44667	7.2846e-08	5.10035e-06
TC0900011072.hg.1	ABCA1	-1.44667	0.000602188	0.00807838
TC0700013581.hg.1	STEAP4	-1.44	0.00287506	0.0257125
TC0100013908.hg.1	SLC2A1	-1.44	2.02402e-05	0.000525959
TC0400012644.hg.1	SORBS2	-1.43	1.40297e-05	0.000393277
TC0700012427.hg.1	FAM3C	-1.42667	3.8233e-08	2.94786e-06
TC1500010792.hg.1	MCTP2	-1.42333	6.04334e-07	3.07857e-05
TC0800009961.hg.1	CLU; MIR6843	-1.41	0.000631846	0.00833609
TC1200006520.hg.1	TSPAN9	-1.40667	8.30236e-09	8.90233e-07
TC2200009345.hg.1	C1QTNF6	-1.4	2.90341e-06	0.000109384
TC0600011386.hg.1	IER3	-1.4	2.74838e-05	0.000669985
TC0300013970.hg.1	PFKFB4; MIR6823	-1.4	4.20642e-05	0.000938845
TC0800011887.hg.1	ST3GAL1	-1.39667	1.77727e-07	1.09444e-05
TC1500010422.hg.1	IDH2	-1.38667	2.07314e-06	8.32656e-05
TC1100013165.hg.1	SLC43A3	-1.38333	9.31841e-07	4.25246e-05
TC0500007231.hg.1	PTGER4	-1.38333	0.00117126	0.013186
TC0900006559.hg.1	CD274	-1.37333	1.27434e-05	0.000365232
TC0600013757.hg.1	SOD2	-1.37	0.00348493	0.0297361
TC1700006946.hg.1	HS3ST3B1	-1.36667	7.83646e-07	3.73166e-05
TC2000007537.hg.1	SLC2A10	-1.36333	3.6618e-08	2.89421e-06
TC0300006520.hg.1	LMCD1; LINC00312	-1.36333	1.38307e-05	0.000388408
TC0200010811.hg.1	CYP27A1	-1.36333	1.22941e-05	0.000355678
TC0500009346.hg.1	WWC1	-1.36	4.36881e-07	2.38025e-05
TC0300007596.hg.1	FLNB	-1.35333	1.88521e-05	0.000501853
TC1100010044.hg.1	ST5	-1.35333	5.38975e-05	0.00114148
TC0500009544.hg.1	MSX2	-1.35333	0.000141062	0.00246913
TC0X00008230.hg.1	IL13RA1	-1.34333	7.80922e-07	3.73028e-05
TC0X00008940.hg.1	MXRA5	-1.34333	5.81256e-07	2.97088e-05
TC1400009839.hg.1	STON2	-1.34	7.85231e-06	0.000249281
TC0900008666.hg.1	OR1J4	-1.34	1.05217e-05	0.000316339
TC1700008690.hg.1	PITPNC1	-1.34	9.9305e-10	1.63729e-07
TC0300008130.hg.1	COL8A1	-1.33667	1.65952e-05	0.000451173
TC0100018565.hg.1	AGT	-1.33667	7.94098e-06	0.000251056
TC0800011855.hg.1	KCNQ3	-1.33333	2.03383e-06	8.2067e-05
TC0100013651.hg.1	PHC2; MIR3605	-1.33333	2.2458e-07	1.34515e-05
TC0200016502.hg.1	IL18R1	-1.32667	0.000134553	0.00237964
TC1500008043.hg.1	ABHD17C	-1.32333	3.3837e-06	0.000124124
TC1800006650.hg.1	RAB31	-1.31	1.0632e-08	1.06552e-06
TC0300010916.hg.1	TMEM158	-1.30667	2.55953e-07	1.50369e-05
TC1900010856.hg.1	PLAUR	-1.30333	9.2678e-07	4.242e-05
TC1500007318.hg.1	TEX9	-1.30333	1.11185e-05	0.000329757
TC0800007899.hg.1	SULF1	-1.30333	0.0105332	0.0661269
TC0300007194.hg.1	ABHD5	-1.3	1.36561e-05	0.000384916
TC0900012158.hg.1	PALM2-AKAP2	-1.29333	4.25763e-05	0.000947516
TC0600013280.hg.1	MAP3K5	-1.29333	3.21129e-06	0.00011865
TC0X00007713.hg.1	LPAR4	-1.29	8.61259e-06	0.000269511
TC0500010835.hg.1	PLK2	-1.28667	6.92201e-07	3.41536e-05
TC1100012966.hg.1	MICAL2	-1.28667	1.61076e-06	6.71153e-05
TC0100007206.hg.1	CDA	-1.28333	1.14598e-05	0.000335981
TC0700011586.hg.1	GSAP	-1.28333	9.48805e-05	0.00179167
TC1000006937.hg.1	PLXDC2	-1.28333	0.000509305	0.00701651
TC1200011543.hg.1	PGAM1	-1.28	8.43535e-09	8.93592e-07
TC0900006481.hg.1	VLDLR	-1.27	3.04882e-05	0.000724787
TC0900012156.hg.1	PALM2	-1.26667	2.43429e-05	0.000608905
TC0200013042.hg.1	CYP26B1	-1.26667	8.72356e-06	0.000271874
TC1500010906.hg.1	RP11-351M8.2; MESDC2; RP11-351M8.1	-1.26667	3.70674e-05	0.000852127
TC1100010054.hg.1	NRIP3	-1.25667	0.000995174	0.0115564
TC0800011611.hg.1	TNFRSF11B	-1.25333	3.2607e-07	1.83142e-05
TC1200008835.hg.1	ATP2A2	-1.24333	4.39898e-08	3.29031e-06
TC1100006749.hg.1	ZNF215	-1.24333	2.16445e-06	8.57582e-05
TC1200009307.hg.1	TMEM132B	-1.24	3.70517e-05	0.000852127
TC0200009049.hg.1	INSIG2	-1.24	1.57477e-06	6.59744e-05
TC0400012949.hg.1	SLC39A8	-1.23333	0.00149274	0.0159615
TC2000008295.hg.1	GPCPD1	-1.23333	2.40124e-05	0.000601621
TC0100016988.hg.1	FMOD	-1.23333	3.92881e-06	0.000138807
TC0600013206.hg.1	SLC18B1	-1.22333	4.56936e-07	2.43277e-05
TC0900008297.hg.1	NIPSNAP3A; NIPSNAP3B	-1.22333	6.84973e-06	0.00022205
TC0300011485.hg.1	FOXP1	-1.22	1.65888e-08	1.50511e-06
TC2000007313.hg.1	LBP	-1.22	3.22224e-05	0.000760122
TC1500010854.hg.1	GPR176	-1.21333	6.48407e-06	0.000212442
TC0800009872.hg.1	TNFRSF10D	-1.21333	1.9987e-05	0.000523878
TC0100012778.hg.1	ENO1	-1.21	5.26449e-07	2.73636e-05
TC0700011119.hg.1	SEC61G	-1.20333	7.5687e-07	3.65686e-05
TC0X00009427.hg.1	BCOR	-1.19667	8.52722e-07	3.98632e-05
TC1000008574.hg.1	PGAM1	-1.18667	2.63155e-08	2.20495e-06
TC0800011334.hg.1	KLF10	-1.18	1.06042e-07	7.10039e-06
TC1900008279.hg.1	BCL3; MIR8085	-1.17667	6.31466e-06	0.000207335
TC0600013300.hg.1	IFNGR1	-1.17333	1.25207e-06	5.40802e-05
TC1500008370.hg.1	ST8SIA2	-1.17333	5.69629e-05	0.00119977
TC0200012713.hg.1	BCL11A	-1.17333	5.83604e-06	0.000194536
TC0200007908.hg.1	ANTXR1	-1.17	3.54407e-08	2.83034e-06
TC0700008582.hg.1	SERPINE1	-1.17	0.000204884	0.00333854
TC1000012117.hg.1	CHST15	-1.16667	2.22585e-05	0.000566881
TC0200015202.hg.1	DIRC1	-1.16333	1.83418e-05	0.000489969
TC0100008912.hg.1	CYR61	-1.16333	0.000181337	0.00303194
TC1100007220.hg.1	DEPDC7	-1.16333	1.35726e-05	0.000383976
TC0600013412.hg.1	HIVEP2	-1.16333	0.00011028	0.00203486
TC0800012323.hg.1	CA13	-1.16333	0.00109819	0.0124919
TC0300006925.hg.1	TGFBR2	-1.15667	5.43126e-07	2.81107e-05
TC0800007688.hg.1	LYN	-1.15333	1.25556e-05	0.000362562
TC2100007597.hg.1	HSPA13	-1.15	3.01222e-07	1.72342e-05
TC0X00008881.hg.1	SPRY3	-1.15	0.000605386	0.0081071
TC0Y00006855.hg.1	SPRY3	-1.15	0.000605386	0.0081071
TC1300009956.hg.1	LACC1	-1.14667	0.000185339	0.00308229
TC1000010482.hg.1	C10orf10	-1.14	9.12023e-05	0.00173719
TC1700011566.hg.1	FAM20A	-1.14	0.000143586	0.00250188
TC0700006567.hg.1	TTYH3	-1.13667	2.51162e-06	9.62793e-05
TC0200010807.hg.1	TTLL4	-1.13667	0.00039895	0.00580385
TC1200009912.hg.1	STYK1	-1.13	5.32453e-05	0.00113551
TC1600010593.hg.1	CMTM4	-1.12667	1.95027e-05	0.000516417
TC0400011548.hg.1	LEF1	-1.12	1.21466e-05	0.000352077
TC0700013458.hg.1	HILPDA	-1.12	1.49161e-05	0.000413589
TC0100008978.hg.1	LRRC8B	-1.11667	2.98609e-06	0.000111133
TC0700008786.hg.1	DNAJB9	-1.11667	6.54728e-06	0.000214055
TC1600010421.hg.1	MT1G	-1.11	3.77175e-05	0.000863107
TC1700007451.hg.1	CPD	-1.11	6.48857e-07	3.26203e-05
TC0100017289.hg.1	PTPN14	-1.10667	2.34982e-06	9.12171e-05
TC0100013534.hg.1	LAPTM5	-1.10333	0.000347731	0.00521202
TC1100012961.hg.1	AMPD3	-1.1	0.000113582	0.00208326
TC0100008591.hg.1	PGM1	-1.1	7.4057e-06	0.000237562
TC1200011752.hg.1	GLT8D2	-1.09667	1.87672e-07	1.15106e-05
TC1000008099.hg.1	C10orf11	-1.09667	1.5714e-05	0.000432967
TC0800008801.hg.1	TRIB1	-1.09667	4.03775e-05	0.000907806
TC0900009461.hg.1	PLGRKT	-1.09333	7.13886e-05	0.00143089
TC0100010393.hg.1	RGS4	-1.09333	5.22411e-05	0.0011219
TC0400012171.hg.1	RNF175	-1.09	3.77702e-05	0.000863107
TC1100008881.hg.1	ARHGAP42	-1.08667	1.99351e-06	8.06525e-05
TC1000008354.hg.1	PAPSS2	-1.08667	4.72197e-05	0.00103582
TC1000010699.hg.1	IPMK	-1.08333	1.32339e-07	8.5261e-06
TC1900011707.hg.1	GPI	-1.08333	8.82753e-07	4.0893e-05
TC0900006538.hg.1	JAK2	-1.08333	6.80466e-05	0.0013765
TC1700007558.hg.1	CCL7	-1.07	2.91392e-05	0.000695955
TC2100008562.hg.1	RUNX1	-1.06667	2.88354e-05	0.00069085
TC0900008202.hg.1	TGFBR1	-1.06667	1.00015e-07	6.72621e-06
TC2200009231.hg.1	MIF	-1.06667	2.47131e-05	0.000616156
TC0300012449.hg.1	CPNE4	-1.06667	0.000144047	0.00250423
TC0800007040.hg.1	ADAM28	-1.06667	0.00999565	0.0639679
TC2000008299.hg.1	GPCPD1	-1.06333	0.0001079	0.00199575
TC0600007862.hg.1	PIM1	-1.05667	0.000440292	0.00625687
TC2000009058.hg.1	TGM2	-1.05667	0.000257662	0.0040397
TC1000012423.hg.1	PFKP	-1.05333	5.0232e-06	0.000171162
TC0400009258.hg.1	PALLD	-1.05	7.20676e-05	0.00143885
TC0900006539.hg.1	JAK2	-1.05	0.00012448	0.0022429
TC1900007096.hg.1	JUNB	-1.05	0.000411085	0.00594224
TC1400008940.hg.1	NFKBIA	-1.04667	0.000354562	0.00527828
TC1200008474.hg.1	SOCS2	-1.04333	1.13212e-05	0.000333191
TC0300006454.hg.1	CNTN4	-1.04	0.00154178	0.016304
TC0900010637.hg.1	GAS1	-1.04	0.000888435	0.0106929
TC0800007137.hg.1	FZD3	-1.03667	0.00153232	0.0162487
TC0900010694.hg.1	SHC3	-1.03333	1.9534e-05	0.000516417
TC0300009916.hg.1	HES1	-1.03333	0.00427238	0.0344065
TC0200008666.hg.1	IL1R1	-1.03	0.000137496	0.00241774
TC0600008486.hg.1	OGFRL1	-1.03	1.13603e-06	4.96274e-05
TC0300012323.hg.1	MGLL	-1.03	5.20819e-07	2.72557e-05
TC0100010798.hg.1	QSOX1	-1.03	1.04781e-05	0.000316339
TC0300013123.hg.1	PLD1	-1.03	1.68459e-06	6.94369e-05
TC0800011646.hg.1	HAS2	-1.02667	0.00532252	0.0403535
TC0900006522.hg.1	SLC1A1	-1.01667	2.7789e-05	0.000674209
TC0900010482.hg.1	GNA14	-1.01	0.000593131	0.00798482
TC1000007950.hg.1	UNC5B	-1.00667	7.23872e-05	0.00144336
TC0100016199.hg.1	OLFML2B	-1	1.59838e-06	6.6781e-05
TC0400009137.hg.1	FNIP2	-0.996667	0.000207649	0.00336927
TC0300012924.hg.1	VEPH1	-0.993333	0.000195039	0.00322264
TC1900007123.hg.1	LYL1	-0.993333	0.000484119	0.00674835
TC1400009186.hg.1	ERO1A	-0.99	1.10978e-05	0.000329757
TC1400009698.hg.1	LTBP2	-0.986667	1.13945e-06	4.96355e-05
TC0100016162.hg.1	B4GALT3	-0.986667	6.85859e-05	0.00138376
TC1100012130.hg.1	MMP10	-0.986667	0.01004	0.0641447
TC2000009317.hg.1	SULF2	-0.98	0.00237442	0.0224879
TC1200012841.hg.1	SSH1	-0.976667	3.86585e-05	0.000879475
TC0500007201.hg.1	OSMR	-0.976667	2.35049e-05	0.000592779
TC1800008128.hg.1	PTPN2	-0.976667	3.72481e-06	0.00013407
TC1600007927.hg.1	IRX6	-0.976667	0.000350662	0.00523548
TC0100015310.hg.1	SLC16A1	-0.976667	2.62629e-06	9.96781e-05
TC0600013409.hg.1	HIVEP2	-0.973333	7.56416e-07	3.65686e-05
TC1400009738.hg.1	TGFB3	-0.97	0.000196596	0.00324486
TC0300010913.hg.1	CDCP1	-0.966667	4.21181e-06	0.000145352
TC1800008828.hg.1	CCBE1	-0.966667	0.00203422	0.0202411
TC1300007755.hg.1	DNAJC3	-0.966667	4.44193e-07	2.38982e-05
TC0300013125.hg.1	PLD1	-0.963333	3.71638e-05	0.000853065
TC0500008554.hg.1	MEGF10	-0.963333	0.00104972	0.0120297
TC1900009134.hg.1	SBNO2	-0.963333	0.000283341	0.0043929
TC0400012213.hg.1	CTSO	-0.96	1.08716e-05	0.000323686
TC0100008625.hg.1	PDE4B	-0.96	0.00306164	0.0269574
TC0300013108.hg.1	TNIK	-0.956667	0.000140417	0.00246066
TC2000009433.hg.1	FAM65C	-0.956667	0.000213645	0.00344832
TC1600010987.hg.1	CMIP	-0.953333	0.0001162	0.0021197
TC0100006874.hg.1	PLOD1	-0.95	1.07454e-06	4.74821e-05
TC2000007224.hg.1	SPAG4	-0.95	0.000521349	0.00713118
TC0300013513.hg.1	P3H2	-0.95	0.000199092	0.00327901
TC0700012296.hg.1	C7orf60	-0.946667	5.80108e-05	0.00121481
TC1600007965.hg.1	MT1F	-0.943333	0.000396907	0.00577961
TC0700011876.hg.1	ASNS	-0.943333	0.000803291	0.00989332
TC1500010655.hg.1	CHSY1	-0.943333	2.01086e-05	0.000524377
TC1600011399.hg.1	MT1X	-0.943333	5.29559e-05	0.00113249
TC0300013684.hg.1	TFRC	-0.943333	2.54707e-05	0.000629924
TC0800011634.hg.1	SNTB1	-0.943333	1.25981e-05	0.000363104
TC0100009900.hg.1	CIART	-0.94	0.000141297	0.00247042
TC1000008743.hg.1	SUFU	-0.936667	0.00398218	0.0326353
TC0900010388.hg.1	TMEM2	-0.936667	0.000146757	0.00253849
TC1100010946.hg.1	LPXN	-0.933333	1.05981e-05	0.000317258
TSUnmapped00000370.hg.1	SLC16A1	-0.933333	2.12998e-05	0.000548034
TC0200010236.hg.1	GULP1	-0.933333	7.78119e-05	0.00153161
TC0900008504.hg.1	COL27A1	-0.933333	6.51452e-05	0.00132656
TC1600009183.hg.1	ZNF200	-0.933333	0.010361	0.065271
TC1100008797.hg.1	PANX1	-0.93	6.94949e-07	3.41536e-05
TC0200015246.hg.1	STAT4	-0.926667	0.00238887	0.0225968
TSUnmapped00000418.hg.1	ADAMTS13	-0.926667	2.87246e-05	0.000690354
TC1200010774.hg.1	KRT76	-0.923333	0.00136978	0.0149032
TC0700006984.hg.1	SNX10	-0.923333	4.17858e-05	0.000933991
TC0900010387.hg.1	TMEM2	-0.92	0.000107663	0.00199575
TC1200009734.hg.1	VAMP1	-0.92	1.27887e-05	0.000365847
TC1900007142.hg.1	ZSWIM4	-0.92	0.00250713	0.0234265
TC1700011653.hg.1	SDK2	-0.916667	0.00481398	0.0376606
TC1500009973.hg.1	ADPGK	-0.91	0.000113581	0.00208326
TC0900006560.hg.1	PDCD1LG2	-0.906667	1.61326e-05	0.000441728
TC0100013659.hg.1	CSMD2	-0.903333	0.00120905	0.0135221
TC0100009101.hg.1	ABCD3	-0.903333	0.00245145	0.0230608
TC1300008813.hg.1	KCTD4	-0.9	0.00128612	0.0142079
TC1800007518.hg.1	ZCCHC2	-0.9	3.46158e-05	0.000805442
TC1200010961.hg.1	NDUFA4L2	-0.9	0.000449749	0.0063722
TC1700012183.hg.1	FGF11	-0.9	0.000254814	0.00401146
TC1700012332.hg.1	SPATA22	-0.9	0.00139806	0.0151392
TC1000011749.hg.1	ITPRIP	-0.896667	0.000619316	0.00822895
TC1800007367.hg.1	TCF4	-0.896667	0.00414963	0.0336655
TC1600007957.hg.1	MT2A	-0.896667	0.000494818	0.00686007
TC1700010200.hg.1	ALDOC	-0.893333	7.41494e-05	0.00147084
TC0600008071.hg.1	PTK7	-0.89	2.13375e-05	0.000548034
TC1900009792.hg.1	PODNL1	-0.89	0.0052597	0.0401314
TC0900007064.hg.1	DNAJB5	-0.886667	0.000376098	0.00554506
TC0900009846.hg.1	B4GALT1	-0.886667	5.25855e-05	0.00112771
TC1500007185.hg.1	FGF7	-0.883333	0.00696498	0.0492151
TC0500008626.hg.1	PDLIM4	-0.883333	0.00102324	0.0117791
TC0300008602.hg.1	KALRN	-0.883333	0.00115525	0.0130298
TC0100018528.hg.1	CREG1	-0.883333	1.93127e-05	0.000512335
TC2000007209.hg.1	PROCR	-0.88	2.81956e-05	0.000680841
TC0900008219.hg.1	NR4A3	-0.88	0.000189392	0.00314628
TC1000011081.hg.1	ZNF503	-0.88	0.000260912	0.0040823
TC1600007022.hg.1	ABCC1	-0.873333	1.76996e-05	0.000474466
TC0100011453.hg.1	G0S2	-0.873333	0.000214406	0.00345695
TC0700009056.hg.1	FAM71F2	-0.873333	3.73694e-05	0.000856501
TC1000007703.hg.1	BICC1	-0.87	1.47623e-05	0.000410809
TC0600009310.hg.1	GJA1	-0.87	3.16945e-06	0.000117672
TC1100008886.hg.1	TMEM133	-0.87	0.010581	0.0662671
TC0X00011126.hg.1	GABRA3	-0.87	0.000165034	0.00279616
TC0100017491.hg.1	ENAH	-0.87	8.22454e-05	0.00160445
TC1500010853.hg.1	FSIP1	-0.87	0.000100495	0.0018769
TC1600008912.hg.1	GAS8	-0.87	0.00538913	0.0406462
TC1500008038.hg.1	ARNT2; MIR5572	-0.866667	0.000171551	0.0028938
TC0500012775.hg.1	FAM196B	-0.863333	0.00215962	0.0210207
TC1500010018.hg.1	SEMA7A	-0.863333	0.000697462	0.00891194
TC0100015333.hg.1	PTPN22	-0.863333	0.000143843	0.00250352
TC1200007010.hg.1	PLEKHA5	-0.863333	9.36827e-05	0.00177781
TC0500009559.hg.1	SFXN1	-0.86	0.000111935	0.00206044
TC0200007096.hg.1	FOSL2	-0.856667	1.65726e-05	0.000451173
TC0800011595.hg.1	EXT1; hunera	-0.853333	0.000157102	0.00269152
TC1600007966.hg.1	MT1H	-0.85	0.000256688	0.00403268
TC1900011706.hg.1	TDRD12	-0.85	0.000599104	0.00804404
TC0400012173.hg.1	SFRP2	-0.85	0.000127702	0.00227423
TC1100010505.hg.1	ABTB2	-0.85	0.00147641	0.015831
TC1400010620.hg.1	SNAPC1	-0.85	8.57105e-05	0.0016552
TC0100008938.hg.1	LMO4	-0.846667	6.88987e-05	0.00138824
TC0300008563.hg.1	DIRC2	-0.846667	1.3049e-05	0.000371906
TC1100012775.hg.1	ETS1	-0.846667	1.35025e-05	0.000382697
TC0900011193.hg.1	LPAR1	-0.846667	0.0009002	0.0107921
TC1800008162.hg.1	FAM210A	-0.846667	0.000641738	0.00842467
TC0100013305.hg.1	FUCA1	-0.846667	0.000194175	0.00321529
TC0800010783.hg.1	MSC	-0.843333	0.00532128	0.0403535
TC0X00011159.hg.1	HAUS7; TREX2	-0.843333	7.65774e-05	0.00151119
TC1600006550.hg.1	TMEM204	-0.843333	0.00437237	0.0350279
TC0200011514.hg.1	MYT1L	-0.843333	0.00124537	0.0138375
TC1100013130.hg.1	IGF2; INS-IGF2	-0.843333	0.00114565	0.0129358
TC0300006491.hg.1	EDEM1	-0.84	0.000265632	0.00413927
TC1600007959.hg.1	MT1E	-0.84	0.000332144	0.00500777
TC0200015538.hg.1	KLF7	-0.836667	0.000100268	0.00187493
TC1000011726.hg.1	SH3PXD2A	-0.836667	5.67712e-05	0.00119738
TC0100015155.hg.1	VAV3	-0.836667	5.74941e-05	0.00120906
TC1400007466.hg.1	FUT8	-0.836667	9.67043e-06	0.000296561
TC0600010056.hg.1	WTAP	-0.836667	5.99357e-05	0.00124528
TC0400008785.hg.1	NOCT	-0.836667	4.01588e-05	0.000905544
TC1300008760.hg.1	EPSTI1	-0.836667	0.00674623	0.0479474
TC1600007958.hg.1	MT1L	-0.836667	0.000113239	0.00208195
TC0200015204.hg.1	COL5A2	-0.833333	0.000183556	0.00305928
TC2000006792.hg.1	PCSK2	-0.833333	0.000855806	0.0103981
TC0300009258.hg.1	MME	-0.833333	0.000177297	0.00297111
TC0500008589.hg.1	CHSY3	-0.826667	0.00501738	0.0388931
TC0100007481.hg.1	PIGV	-0.826667	0.00121973	0.013592
TC0500011497.hg.1	GLRX	-0.826667	0.000119715	0.00217234
TC1700011813.hg.1	ST6GALNAC1	-0.826667	0.000617531	0.0082152
TC0100012358.hg.1	OR2T2	-0.823333	9.11389e-05	0.00173719
TC1400006915.hg.1	BRMS1L	-0.823333	0.00370185	0.0309925
TC0300009500.hg.1	FNDC3B	-0.823333	1.05089e-05	0.000316339
TC0600014337.hg.1	GOPC	-0.82	3.27931e-05	0.000771211
TC1100008469.hg.1	SERPINH1	-0.816667	0.00153406	0.0162505
TC0600007788.hg.1	SCUBE3	-0.816667	0.00248373	0.0232788
TC1100006911.hg.1	SPON1	-0.816667	0.00135063	0.0147506
TC1600007967.hg.1	MT1IP	-0.816667	2.02722e-05	0.000525959
TC1900006730.hg.1	KDM4B	-0.813333	0.002714	0.0247855
TC0300013962.hg.1	ANO10	-0.813333	5.00272e-05	0.00108193
TSUnmapped00000517.hg.1	HYOU1	-0.81	2.58801e-05	0.000637989
TC0500007365.hg.1	PELO; ITGA1	-0.81	0.000122131	0.00221096
TC1600007964.hg.1	MT1B; MT1CP	-0.81	0.000203086	0.00331982
TC0400007559.hg.1	TMEM165	-0.806667	6.25597e-05	0.00128586
TC1500007614.hg.1	MAP2K1	-0.806667	9.75607e-06	0.000297995
TC2000007686.hg.1	LINC01272	-0.806667	0.00376851	0.0313703
TC1800006702.hg.1	SLC35G4	-0.806667	0.00541839	0.0407595
TC0200008071.hg.1	MTHFD2	-0.803333	0.00172645	0.0178505
TC0700013396.hg.1	CLDN12	-0.803333	0.0005979	0.00803491
TC0X00011121.hg.1	GABRE; MIR224; MIR452	-0.8	4.67533e-05	0.00102849
TSUnmapped00000300.hg.1	HYOU1	-0.8	3.40092e-05	0.000797365
TC2000006852.hg.1	SLC24A3	-0.8	0.00918137	0.060131
TC1200012016.hg.1	TBX3	-0.8	0.000230043	0.00367431
TC2100006997.hg.1	CLIC6	-0.8	0.00218625	0.0212034
TC0900010366.hg.1	KLF9	-0.796667	0.000927547	0.0109957
TC2000009917.hg.1	BPI	-0.796667	0.00316713	0.0276396
TC1100012981.hg.1	RCN1	-0.796667	2.22931e-05	0.000566881
TC0700013341.hg.1	CHN2	-0.796667	0.000161211	0.00274048
TC1700007775.hg.1	CSF3	-0.796667	0.00155662	0.0164156
TC0400009001.hg.1	FAM160A1	-0.793333	0.000941051	0.0111167
TC0200009537.hg.1	KYNU	-0.793333	0.00473257	0.0372326
TC0600009059.hg.1	FOXO3	-0.793333	1.99281e-05	0.000523229
TC1500009984.hg.1	NPTN	-0.793333	2.50349e-05	0.000622156
TC0600012314.hg.1	COL12A1	-0.793333	7.49497e-05	0.00148288
TC1900008544.hg.1	RCN3	-0.79	0.00230283	0.0219318
TC0600009256.hg.1	DCBLD1	-0.79	0.00128807	0.0142193
TC1400010774.hg.1	FOXN3	-0.79	0.00117766	0.0132483
TC0800011697.hg.1	FER1L6-AS1	-0.786667	0.00292039	0.02606
TC0900009424.hg.1	GLIS3	-0.786667	0.000971384	0.0114222
TC0900012209.hg.1	TTC39B	-0.786667	0.000324344	0.0049404
TC0800007362.hg.1	PLEKHA2	-0.783333	0.000866622	0.010488
TC1300009004.hg.1	ATP7B	-0.78	0.0070614	0.0496348
TC1400007320.hg.1	DACT1	-0.78	0.00069261	0.00887224
TC1800009306.hg.1	RNF152	-0.78	0.00841629	0.0564277
TC1400006457.hg.1	POTEM; POTEG	-0.78	0.00323693	0.0280889
TC0100007638.hg.1	SERINC2	-0.78	0.000392676	0.0057398
TC0700009680.hg.1	TMEM176A	-0.78	0.000644108	0.00843746
TC0900011842.hg.1	SURF4	-0.776667	2.17883e-05	0.000556815
TC0200007907.hg.1	GKN1	-0.776667	0.00433496	0.0348317
TC0100006755.hg.1	ENO1	-0.776667	0.00174222	0.0179723
TC0X00010341.hg.1	XKRX	-0.776667	0.000689946	0.00885286
TC1400007145.hg.1	FRMD6	-0.773333	0.000202473	0.00331688
TC1200012641.hg.1	RDH5	-0.773333	0.0118312	0.0714223
TC1100007003.hg.1	LDHA	-0.773333	0.000368656	0.0054458
TC0Y00007324.hg.1	TSPY8	-0.773333	0.00108973	0.012414
TC2200007952.hg.1	CLTCL1	-0.773333	0.000478169	0.00669463
TC0500008483.hg.1	SNX24	-0.773333	0.00138906	0.015063
TC1600007440.hg.1	ALDOA	-0.77	5.30366e-05	0.00113263
TC0100014191.hg.1	RAB3B	-0.77	0.0034413	0.0293973
TC1600007982.hg.1	HERPUD1	-0.77	1.53593e-05	0.000424342
TSUnmapped00000329.hg.1	SURF4	-0.766667	0.000111912	0.00206044
TC1700006909.hg.1	MYOCD	-0.766667	0.00212351	0.020779
TC1700006630.hg.1	SMTNL2	-0.766667	0.0013525	0.0147605
TC0700013047.hg.1	TMEM176B	-0.766667	0.00120104	0.0134424
TC0500007762.hg.1	TMEM174	-0.766667	0.00863213	0.0575728
TC1600007962.hg.1	MT1A	-0.766667	0.000515947	0.00708773
TC1500009641.hg.1	RORA	-0.766667	9.20475e-05	0.00175112
TC0400010242.hg.1	PPARGC1A	-0.763333	0.00141999	0.0153333
TC1000010909.hg.1	AIFM2	-0.763333	0.00433654	0.0348317
TC1600007960.hg.1	MT1M	-0.763333	0.00285648	0.0256438
TSUnmapped00000076.hg.1	SURF4	-0.763333	0.000228968	0.00366095
TC1900010017.hg.1	ELL	-0.763333	0.00132154	0.0145052
TC1000007936.hg.1	SGPL1	-0.756667	0.000220679	0.00354321
TC0500012826.hg.1	SH3PXD2B	-0.756667	0.000639198	0.00841294
TC2100007355.hg.1	PFKL	-0.756667	0.00155464	0.016406
TC0900008483.hg.1	SLC31A1	-0.753333	0.000270156	0.00420123
TC1000007619.hg.1	ASAH2B	-0.753333	0.00386425	0.0319763
TC0600009683.hg.1	AIG1	-0.753333	0.000117763	0.00213947
TC1600009722.hg.1	USP31	-0.753333	0.00344559	0.0294168
TC0800006566.hg.1	AGPAT5	-0.753333	0.00042019	0.00602143
TC0700012896.hg.1	CTAGE6	-0.753333	0.00542028	0.0407595
TC1200012744.hg.1	C1R	-0.75	0.00427539	0.0344127
TC1200010686.hg.1	SLC11A2	-0.75	0.00128542	0.0142079
TC1200010185.hg.1	ITPR2	-0.743333	0.00150875	0.01607
TC1400010331.hg.1	XRCC3	-0.743333	0.00291915	0.02606
TC0800010081.hg.1	RNF122	-0.743333	0.00074015	0.00932145
TC0200010911.hg.1	KCNE4	-0.743333	0.000609382	0.00814637
TC0600012709.hg.1	POPDC3	-0.743333	8.97203e-05	0.0017175
TC1200012224.hg.1	BCL7A	-0.74	0.00366993	0.0308173
TC1700008151.hg.1	NFE2L1	-0.74	9.84286e-06	0.000300049
TC1700009938.hg.1	RASD1	-0.74	0.00578947	0.0430098
TC0600012827.hg.1	WASF1	-0.74	2.94365e-05	0.000700872
TC0600014357.hg.1	LRP11	-0.736667	0.00045007	0.0063722
TC1200010899.hg.1	MYL6	-0.736667	0.00722249	0.0504075
TC1100012510.hg.1	HYOU1	-0.736667	2.01568e-05	0.00052474
TC0X00007274.hg.1	MAGED4B; MAGED4; SNORA11D	-0.736667	0.000153146	0.0026327
TC0500007925.hg.1	RASGRF2	-0.733333	0.000393529	0.0057468
TC1700009256.hg.1	NARF	-0.733333	7.85062e-05	0.00154329
TC0600014177.hg.1	DSE	-0.73	0.000502325	0.00695158
TC1500007860.hg.1	MPI	-0.73	0.000535624	0.00730038
TC1200008165.hg.1	KCNMB4	-0.73	0.00255056	0.0236736
TC1900010386.hg.1	CEBPA	-0.73	0.00199932	0.0199846
TC0900010995.hg.1	ALG2	-0.73	0.000146651	0.00253849
TSUnmapped00000134.hg.1	SLC16A1	-0.726667	5.75616e-05	0.00120906
TC0100014081.hg.1	PDZK1IP1	-0.726667	0.00480164	0.037634
TC1200009789.hg.1	APOBEC1	-0.726667	0.00042383	0.00606019
TC0800009828.hg.1	HR	-0.726667	0.00100023	0.0116013
TC1000011696.hg.1	CYP17A1	-0.726667	0.000686014	0.00881815
TC0300007842.hg.1	EBLN2	-0.726667	0.00210786	0.0207065
TC1900006588.hg.1	GADD45B	-0.726667	0.0102981	0.0651238
TSUnmapped00000322.hg.1	HYOU1	-0.726667	0.00135707	0.0147998
TC0X00006977.hg.1	MID1IP1	-0.723333	0.00381168	0.0316609
TC0900011962.hg.1	NACC2	-0.723333	0.000377248	0.00555666
TC0300006483.hg.1	BHLHE40	-0.723333	0.00113952	0.0128854
TC0100018045.hg.1	SMYD3	-0.723333	0.000241471	0.00382497
TC1900007384.hg.1	GDF15	-0.723333	0.000353961	0.00527828
TC1400006659.hg.1	MMP14	-0.723333	2.54296e-05	0.000629923
TSUnmapped00000057.hg.1	SURF4	-0.72	0.000702511	0.00895418
TSUnmapped00000333.hg.1	SURF4	-0.72	8.05262e-06	0.000254062
TC0400009450.hg.1	WWC2	-0.72	0.000223257	0.0035771
TC1900011656.hg.1	STXBP2	-0.72	0.00178656	0.0182871
TC0300006446.hg.1	CNTN6	-0.716667	0.000292167	0.00450242
TC0100017730.hg.1	EGLN1	-0.716667	0.000470399	0.00660514
TC0600014336.hg.1	ROS1	-0.716667	0.00903659	0.0595573
TC0900007863.hg.1	CKS2	-0.716667	0.00641265	0.0462501
TSUnmapped00000484.hg.1	HYOU1	-0.716667	0.00252265	0.0234999
TC0800007366.hg.1	HTRA4	-0.713333	0.00034289	0.00514449
TC1400008427.hg.1	KIF26A	-0.71	0.00222988	0.0214505
TC1700007677.hg.1	DUSP14	-0.71	0.000318402	0.00486759
TSUnmapped00000383.hg.1	HYOU1	-0.706667	0.00151185	0.0160873
TC1700011436.hg.1	ERN1	-0.706667	0.000906384	0.0108155
TC1100008927.hg.1	DYNC2H1	-0.706667	0.00937073	0.0608062
TC0200010823.hg.1	CDK5R2	-0.706667	0.0106109	0.0663544
TC0100015182.hg.1	TAF13	-0.706667	0.000216773	0.00348779
TC1500008995.hg.1	GOLGA8B	-0.706667	0.000338341	0.0050862
TSUnmapped00000474.hg.1	SLC16A1	-0.706667	0.00023968	0.00380053
TC0800007311.hg.1	ADGRA2	-0.703333	0.00391954	0.0323451
TC1500009728.hg.1	DAPK2	-0.703333	0.00150918	0.01607
TC1900011758.hg.1	APOE	-0.703333	0.00576013	0.0428443
TC0700012734.hg.1	CREB3L2	-0.703333	0.000439085	0.0062476
TC0800009464.hg.1	DEFB103A; DEFB103B	-0.703333	0.00308385	0.0270824
TC0100017258.hg.1	BATF3	-0.696667	0.00769902	0.0529619
TC0100011388.hg.1	IL19	-0.696667	0.00101788	0.0117527
TC1200011321.hg.1	OSBPL8	-0.696667	0.000320927	0.00489642
TC0100013339.hg.1	RUNX3	-0.696667	0.00636795	0.0460568
TC1700011703.hg.1	CD300LD	-0.696667	0.00719014	0.0503285
TC0100009534.hg.1	SLC22A15	-0.696667	0.00265142	0.0243299
TC1000007910.hg.1	COL13A1	-0.696667	0.00476568	0.0374041
TC0400012621.hg.1	ACSL1	-0.696667	0.00695605	0.0491746
TC2000009886.hg.1	PANK2	-0.696667	0.000236734	0.0037655
TC0400012496.hg.1	AGA	-0.693333	0.000208028	0.00337186
TC0200008291.hg.1	KDM3A	-0.693333	0.000379526	0.00558486
TSUnmapped00000138.hg.1	HYOU1	-0.693333	0.00175782	0.0180837
TSUnmapped00000258.hg.1	SURF4	-0.693333	0.000116498	0.0021197
TC0600014328.hg.1	OSTM1	-0.69	0.00100186	0.0116114
TC0100011382.hg.1	DYRK3	-0.69	0.000216169	0.00348173
TC1900011004.hg.1	SLC1A5	-0.686667	0.000893246	0.0107264
TC0100018497.hg.1	SHC1	-0.686667	4.05139e-05	0.00090954
TC1000012491.hg.1	ENTPD7	-0.686667	0.000259685	0.00406726
TC0900008318.hg.1	TMEM38B	-0.686667	0.00178272	0.0182599
TC0100016548.hg.1	ABL2	-0.683333	0.00653626	0.0467507
TC0400006578.hg.1	SH3BP2	-0.683333	0.000213342	0.00344705
TC1500009904.hg.1	TLE3	-0.683333	0.000172702	0.00291
TC1500010658.hg.1	VIMP	-0.683333	0.000917911	0.0109106
TC1700010604.hg.1	NR1D1	-0.683333	0.00796572	0.0542851
TC0700009060.hg.1	FAM71F1	-0.68	0.011065	0.0682676
TC0700007374.hg.1	YKT6	-0.68	0.0013992	0.0151408
TC1700010687.hg.1	P3H4	-0.68	0.000951673	0.0112335
TC2000008344.hg.1	HAO1	-0.68	0.00557567	0.0417247
TC0600011880.hg.1	GTPBP2	-0.68	0.00123227	0.0137118
TSUnmapped00000372.hg.1	SLC16A1	-0.68	0.00358514	0.0303883
TC0800006866.hg.1	VPS37A	-0.68	0.000693363	0.00887446
TC1000007895.hg.1	TSPAN15	-0.676667	0.00208472	0.0206231
TC0900011970.hg.1	QSOX2	-0.676667	0.00398368	0.0326353
TC0400008119.hg.1	TIGD2	-0.676667	0.00327329	0.0282539
TC1500010800.hg.1	ALDH1A3	-0.676667	0.00079462	0.00982598
TC1000007509.hg.1	ANTXRL	-0.673333	0.00440399	0.0352628
TC0X00008241.hg.1	PGRMC1	-0.673333	0.000779486	0.00970931
TC1200007204.hg.1	TSPAN11	-0.673333	0.00107234	0.0122341
TC1600006790.hg.1	A2BP1	-0.673333	0.00527248	0.0402014
TC0400007293.hg.1	UBE2K	-0.67	6.32909e-05	0.00129568
TC0100011200.hg.1	TIMM17A	-0.67	0.000391244	0.0057298
TC0400007495.hg.1	DCUN1D4	-0.67	0.000666949	0.0086666
TC0200008614.hg.1	NMS	-0.67	0.0082372	0.0554939
TC1100006831.hg.1	ADM	-0.67	0.000859388	0.0104251
TC0200010239.hg.1	COL3A1; MIR3606	-0.67	2.13065e-05	0.000548034
TC0500012028.hg.1	SHROOM1	-0.666667	0.0053606	0.0405307
TSUnmapped00000527.hg.1	LRIG1	-0.666667	0.00208767	0.0206345
TC0900009922.hg.1	FAM205C	-0.666667	0.00365458	0.0307265
TC1200012613.hg.1	MED21	-0.666667	0.000995604	0.0115564
TC1500010866.hg.1	RAB27A	-0.666667	0.00407516	0.0331315
TC0400009936.hg.1	GRPEL1	-0.666667	0.00113639	0.0128691
TC0700012968.hg.1	PDIA4	-0.663333	0.00275224	0.0250285
TC0700007370.hg.1	AEBP1; MIR4649	-0.663333	2.51555e-05	0.000624141
TC0200014765.hg.1	DPP4	-0.663333	0.0094086	0.0610003
TC1100010157.hg.1	PTH	-0.663333	0.000964496	0.01135
TC1900006499.hg.1	ARID3A	-0.663333	0.000290458	0.00448511
TC0300007437.hg.1	MANF	-0.663333	0.000629281	0.00831095
TC1000007024.hg.1	KIAA1217	-0.663333	0.0038406	0.0318321
TC0100013024.hg.1	FAM131C	-0.663333	0.00792273	0.0540643
TC0100014505.hg.1	SLC35D1	-0.663333	0.000861889	0.0104389
TC1400010619.hg.1	HIF1A	-0.663333	0.00332455	0.0286386
TSUnmapped00000205.hg.1	SURF4	-0.663333	7.32342e-05	0.00145633
TSUnmapped00000244.hg.1	HYOU1	-0.66	0.000205206	0.00334024
TC2200009248.hg.1	KREMEN1	-0.66	0.00247636	0.0232238
TC1000007714.hg.1	PHYHIPL	-0.66	0.000972428	0.0114258
TC1200011865.hg.1	FOXN4	-0.66	0.0040428	0.0329889
TC1900010375.hg.1	RHPN2	-0.66	0.00751072	0.0519463
TC0200010443.hg.1	CFLAR	-0.66	0.000394971	0.00575689
TC0200011130.hg.1	DGKD	-0.656667	0.000975335	0.0114375
TC0900008888.hg.1	ENDOG	-0.656667	0.00450965	0.0359399
TC1900006989.hg.1	ATG4D	-0.656667	0.00133641	0.0146474
TC0600009261.hg.1	NUS1	-0.656667	0.000158433	0.00270826
TC0300013972.hg.1	SLC26A6; MIR6824	-0.653333	0.000169457	0.00286161
TC0200014770.hg.1	GCG	-0.653333	0.00411475	0.0334179
TC0900011860.hg.1	SARDH	-0.653333	0.00244427	0.0230073
TC0200007712.hg.1	PEX13	-0.653333	0.000786484	0.00975685
TC0400012212.hg.1	ASIC5	-0.653333	0.0021982	0.0212779
TC1400010596.hg.1	PSMA6	-0.653333	0.000394911	0.00575689
TC0X00009462.hg.1	CASK	-0.653333	0.000728017	0.00920277
TC0500007494.hg.1	RAB3C	-0.65	0.00373147	0.0311804
TC0100017310.hg.1	ESRRG	-0.65	0.00525803	0.0401314
TC0700012011.hg.1	ACTL6B	-0.65	0.00375141	0.0312789
TC1600007955.hg.1	MT3	-0.65	0.000571251	0.00771737
TSUnmapped00000777.hg.1	HYOU1	-0.646667	0.000661871	0.00862254
TC1700009781.hg.1	ZNF18	-0.646667	0.000855562	0.0103981
TC1400010757.hg.1	L3HYPDH	-0.646667	0.0011433	0.0129187
TC1900011797.hg.1	LILRA2	-0.646667	0.00150701	0.01607
TC1700010640.hg.1	KRT20	-0.646667	0.00174478	0.0179723
TC1500008971.hg.1	AVEN	-0.646667	0.0077093	0.0529851
TC1300010025.hg.1	RNF6	-0.646667	0.0018576	0.0189041
TC1400009912.hg.1	GALC	-0.646667	0.000226764	0.0036295
TC0100012788.hg.1	GPR157	-0.646667	0.00119795	0.0134175
TSUnmapped00000477.hg.1	SURF4	-0.646667	3.2078e-05	0.000758369
TC0700012190.hg.1	CCDC71L	-0.646667	0.000734145	0.00926497
TC0X00009000.hg.1	VCX3A; VCX	-0.643333	0.000889493	0.0106972
TC0700010501.hg.1	DFNA5	-0.643333	0.00719789	0.0503366
TC1700010417.hg.1	SLC35G3	-0.643333	0.00562324	0.0419987
TC1000008193.hg.1	PPIF	-0.643333	0.00193088	0.0194782
TC1200008107.hg.1	RAP1B	-0.643333	0.000617745	0.0082152
TC1800009281.hg.1	IER3IP1	-0.64	0.000444286	0.00630196
TC1500010783.hg.1	SEMA4B	-0.64	0.00854212	0.0570469
TC1700008834.hg.1	LOC100134391; CTD-2532D12.4	-0.64	0.00773398	0.0531071
TC1500008335.hg.1	FURIN	-0.64	0.000827774	0.0101298
TC1100006744.hg.1	OR2AG1	-0.64	0.0106962	0.0666781
TC0200010545.hg.1	NRP2	-0.64	0.00419437	0.0339746
TC1200008933.hg.1	TPCN1	-0.64	0.00325932	0.0282194
TC1200008820.hg.1	IFT81	-0.636667	0.00210049	0.0206857
TC1200006909.hg.1	EMP1	-0.636667	0.000911347	0.0108494
TC0400007306.hg.1	N4BP2	-0.633333	0.00126626	0.0140493
TC2200007337.hg.1	MAFF	-0.633333	0.00064589	0.00845024
TC1700007057.hg.1	NT5M	-0.633333	0.00493166	0.0384243
TC0200008512.hg.1	FER1L5	-0.633333	0.00292473	0.0260733
TC0200008655.hg.1	MAP4K4	-0.63	0.000289247	0.00447091
TC1300007052.hg.1	GTF2F2	-0.63	0.000126124	0.00225502
TC0200008099.hg.1	HK2	-0.63	0.00719147	0.0503285
TC0300007051.hg.1	ITGA9	-0.63	0.00505418	0.0390396
TC0X00007188.hg.1	FTSJ1	-0.63	0.00442116	0.0353817
TC0X00010684.hg.1	CT47A9; CT47A4; CT47A11	-0.63	0.00276183	0.0250285
TC0X00010685.hg.1	CT47A3; CT47A10	-0.63	0.00276183	0.0250285
TC0X00010686.hg.1	CT47A10; CT47A8; CT47A9	-0.63	0.00276183	0.0250285
TC0X00010688.hg.1	CT47A6; CT47A4	-0.63	0.00276183	0.0250285
TC0X00010689.hg.1	CT47A3	-0.63	0.00276183	0.0250285
TC0X00010690.hg.1	CT47A2	-0.63	0.00276183	0.0250285
TC0X00011394.hg.1	CT47A12; CT47A8	-0.63	0.00276183	0.0250285
TC2200009013.hg.1	CDPF1	-0.63	0.00644027	0.0463794
TC0300012123.hg.1	CD80	-0.63	0.00465916	0.0367872
TC0X00010465.hg.1	NUP62CL	-0.63	0.0116831	0.0706952
TC0300008847.hg.1	ACKR4	-0.63	0.000480669	0.00671859
TC0500012605.hg.1	SOX30	-0.626667	0.00271062	0.0247693
TC0900008150.hg.1	TMOD1	-0.626667	0.004491	0.0358471
TC0100006884.hg.1	VPS13D	-0.626667	0.00277391	0.0250935
TC0900009779.hg.1	C9orf72	-0.626667	0.00530331	0.0403158
TC1000008054.hg.1	PLAU	-0.626667	0.000348276	0.00521509
TC0800007080.hg.1	BNIP3L	-0.626667	8.67605e-05	0.001665
TC0900010445.hg.1	NMRK1	-0.626667	0.00084189	0.0102779
TC0600012713.hg.1	PREP	-0.626667	0.000115682	0.00211418
TC1800008824.hg.1	LMAN1	-0.623333	0.000249411	0.00393449
TC1200010559.hg.1	VDR	-0.623333	0.00253035	0.023543
TC1700007949.hg.1	ARL4D	-0.623333	0.000754827	0.00946366
TC1200012080.hg.1	TESC	-0.623333	0.00282083	0.0254429
TC0100010793.hg.1	CEP350	-0.623333	0.00382389	0.0317441
TC0X00006581.hg.1	TBL1X	-0.623333	0.000608115	0.00813653
TSUnmapped00000489.hg.1	SURF4	-0.62	0.00034286	0.00514449
TC0600010095.hg.1	MAP3K4	-0.62	0.000880457	0.0106135
TC0100010297.hg.1	NCSTN	-0.62	0.000481392	0.00672257
TC1500007355.hg.1	AQP9	-0.62	0.0053846	0.040632
TC0100017193.hg.1	KCNH1	-0.62	0.0013943	0.0151091
TC1400007337.hg.1	JKAMP	-0.616667	0.00251754	0.0234665
TC0600013462.hg.1	FBXO30	-0.616667	0.00216957	0.0210711
TC0400012618.hg.1	CASP3	-0.616667	0.00454189	0.0361188
TC0800008916.hg.1	EFR3A	-0.616667	0.000545664	0.00741087
TC0900012216.hg.1	IFNA17	-0.616667	0.00883683	0.0586067
TC2200009246.hg.1	ZNRF3	-0.616667	0.00969228	0.0626541
TC0300009677.hg.1	YEATS2	-0.613333	0.00171999	0.0178318
TC1500008245.hg.1	ABHD2	-0.613333	0.00064146	0.00842467
TC1000008750.hg.1	WBP1L	-0.613333	0.000709344	0.00901131
TC1200007153.hg.1	PPFIBP1	-0.613333	0.000665548	0.00865743
TC1500010407.hg.1	ANPEP	-0.613333	0.000683632	0.00881615
TC0100017708.hg.1	C1orf198	-0.613333	0.000991595	0.0115536
TC0500008620.hg.1	CSF2	-0.613333	0.00224777	0.0215503
TC0900011565.hg.1	ANGPTL2	-0.613333	0.00708128	0.0497309
TC0X00010691.hg.1	CT47A1	-0.613333	0.00405729	0.0330212
TC0900010444.hg.1	CARNMT1	-0.61	0.00199481	0.0199786
TC0X00006775.hg.1	PHEX	-0.61	0.00815312	0.0551119
TC0200014764.hg.1	DPP4	-0.61	0.000165936	0.00280835
TC0700012684.hg.1	AKR1B1	-0.61	0.00149458	0.01597
TC0X00008316.hg.1	GRIA3	-0.61	0.000816903	0.0100151
TC1100010741.hg.1	CELF1	-0.61	0.00200849	0.0200501
TC0200012956.hg.1	GFPT1	-0.606667	0.000413007	0.00595188
TC1100011052.hg.1	FADS3	-0.606667	0.00100678	0.0116504
TC1100007884.hg.1	SLC3A2	-0.606667	0.00136738	0.0148985
TC0100013275.hg.1	ZNF436	-0.606667	0.00381127	0.0316609
TC0500008560.hg.1	CTXN3	-0.606667	0.00137799	0.014964
TC0400012048.hg.1	ZNF827	-0.606667	0.0011965	0.0134151
TC1900010580.hg.1	ZNF573	-0.606667	0.00780419	0.0534934
TC0400008362.hg.1	OSTC	-0.606667	0.000326755	0.00496434
TC0100010369.hg.1	ATF6	-0.606667	0.000380542	0.00559283
TC0200008260.hg.1	VAMP8	-0.606667	0.00314319	0.027509
TC2000009890.hg.1	ANKEF1	-0.603333	0.00849066	0.056827
TC1700012400.hg.1	KRT39	-0.603333	0.00532704	0.0403535
TC1200007881.hg.1	INHBE	-0.603333	0.00480323	0.037634
TC1000012489.hg.1	HOGA1	-0.603333	0.0043147	0.0346927
TC0400010745.hg.1	CLOCK	-0.6	0.001888	0.0191211
TC0100011945.hg.1	CAPN9	-0.6	0.000705063	0.00897924
TC0X00010653.hg.1	RNF113A	-0.6	0.00363066	0.0306503
TC0100009218.hg.1	GPR88	-0.6	0.0103076	0.0651359
TC0200013095.hg.1	BOLA3	-0.6	0.000144951	0.0025171
TC0400012820.hg.1	FGF5	-0.6	0.0014522	0.0156042
TC0600013780.hg.1	LPAL2	-0.6	0.00836819	0.0561839
TC0100011833.hg.1	ZNF678	-0.6	0.00222991	0.0214505
TC2100007198.hg.1	BACE2	-0.6	0.00476657	0.0374041
TC0600010802.hg.1	ELOVL2	-0.6	0.00912911	0.0598718
TC0300011651.hg.1	GBE1	-0.596667	0.000980425	0.0114758
TC0400007848.hg.1	MTHFD2L	-0.596667	0.00912507	0.0598718
TC0300013803.hg.1	OXSM	-0.596667	0.00424655	0.0342683
TC1100007826.hg.1	BEST1	-0.596667	0.00209991	0.0206857
TC0700011835.hg.1	PON2	-0.596667	0.00226281	0.0216312
TC1200008669.hg.1	TDG	-0.593333	0.00292155	0.02606
TC1700006578.hg.1	OR1A1	-0.593333	0.00372907	0.0311773
TC1100012140.hg.1	DCUN1D5	-0.593333	0.000782786	0.0097346
TC0100016971.hg.1	ADIPOR1	-0.593333	0.0032019	0.0278638
TC1700008549.hg.1	TANC2	-0.593333	0.000670779	0.00870162
TC0300008524.hg.1	STXBP5L	-0.59	0.00918067	0.060131
TC1700012073.hg.1	P4HB	-0.59	0.000650703	0.00850595
TC1400009337.hg.1	DHRS7	-0.59	0.00250486	0.0234195
TC1100011656.hg.1	SERPINH1	-0.59	0.0088177	0.0585304
TC0500012935.hg.1	KIAA1191	-0.59	0.000405829	0.0058816
TC0300012881.hg.1	SLC33A1	-0.59	0.00911136	0.0598321
TC0600012708.hg.1	BVES	-0.59	0.000627912	0.00830718
TC1000007698.hg.1	CISD1	-0.586667	0.00263665	0.0242524
TC0500009076.hg.1	SLC26A2	-0.586667	0.00258905	0.0239294
TC1200011251.hg.1	TSPAN8	-0.586667	0.0103451	0.065271
TC1100007941.hg.1	FKBP2	-0.586667	0.00877133	0.058279
TC1100007111.hg.1	BBOX1	-0.586667	0.0106374	0.0664657
TC1700012286.hg.1	SMG8	-0.586667	0.0115136	0.0700289
TC0700008961.hg.1	ASB15	-0.586667	0.00981682	0.0632725
TC0100015754.hg.1	CTSK	0.586667	0.000594651	0.00799826
TC1200011916.hg.1	PPP1CC	0.586667	0.00248533	0.0232795
TC0X00009153.hg.1	CTPS2	0.586667	0.00113923	0.0128854
TC1500007644.hg.1	C15orf61	0.586667	0.0113332	0.0693443
TC0200015529.hg.1	MDH1B	0.586667	0.000858664	0.0104246
TC0400006938.hg.1	CC2D2A	0.586667	0.00888544	0.0588527
TC0200015193.hg.1	CALCRL	0.586667	0.0108661	0.0673458
TC0700007132.hg.1	FKBP9	0.586667	0.000199972	0.00328996
TC0200012404.hg.1	ZFP36L2	0.586667	0.000860308	0.010428
TC0X00009749.hg.1	KDM5C	0.586667	0.00215189	0.020963
TC0800010553.hg.1	NSMAF	0.586667	0.0007826	0.0097346
TC0600012952.hg.1	FRK	0.586667	0.00262742	0.024182
TC0400011402.hg.1	ADH5	0.586667	0.00014828	0.00255753
TC0100011592.hg.1	KCTD3	0.59	0.00390409	0.0322364
TC0400012945.hg.1	HSD17B11	0.59	0.00254275	0.0236184
TC0700010463.hg.1	IGF2BP3	0.59	0.00414847	0.0336655
TC1100008138.hg.1	CABP4	0.59	0.00736823	0.0512189
TC0300011309.hg.1	ACOX2	0.59	0.00458633	0.036362
TC0800007370.hg.1	ADAM32	0.59	0.00848925	0.056827
TC0100011871.hg.1	HIST3H2BB	0.59	0.0111386	0.0685916
TC1000010239.hg.1	ARHGAP12	0.59	0.000956358	0.0112715
TC1400006519.hg.1	APEX1	0.59	0.000204061	0.00333198
TC1900009155.hg.1	GAMT	0.59	0.00342894	0.0293237
TC1600007811.hg.1	PAPD5	0.593333	0.000269087	0.00418885
TC0100011770.hg.1	EPHX1	0.593333	0.0102267	0.0648781
TC0200016442.hg.1	MSH2	0.593333	0.00496707	0.0386218
TC0300009306.hg.1	RSRC1	0.593333	0.00365168	0.0307265
TC0200016354.hg.1	HDLBP	0.593333	0.00617904	0.0450312
TC0900010351.hg.1	APBA1	0.593333	0.00338229	0.0290381
TC1100012209.hg.1	ALKBH8	0.593333	0.00180207	0.0184212
TC1100006791.hg.1	RPL27A; SNORA3A; SNORA3B	0.593333	0.0025771	0.0238477
TC0400011916.hg.1	PCDH18	0.593333	0.00212751	0.0208048
TC1000011130.hg.1	DLG5	0.596667	0.00403829	0.0329889
TC1000010575.hg.1	ARHGAP22	0.596667	0.00256742	0.0237868
TC0700013055.hg.1	CDK5	0.596667	0.00311323	0.0272935
TC0200007296.hg.1	GALM	0.596667	0.00929624	0.0604764
TC0800007086.hg.1	DPYSL2	0.596667	9.71302e-05	0.00182293
TC1800009029.hg.1	CYB5A	0.596667	0.0036551	0.0307265
TC0300009126.hg.1	GYG1	0.596667	0.000141706	0.00247476
TC1700012207.hg.1	EPN2; EPN2-IT1	0.596667	0.0045642	0.0362239
TC0100015784.hg.1	SELENBP1	0.596667	0.00532927	0.0403535
TC0900012066.hg.1	NSMF; MIR7114	0.596667	0.00437035	0.0350279
TC1200012711.hg.1	LINC00173	0.596667	0.00904098	0.0595573
TC0X00011401.hg.1	RBMX; SNORD61	0.596667	0.000163923	0.00278042
TC0700010352.hg.1	ANKMY2	0.6	0.00153461	0.0162505
TC0200014609.hg.1	RBM43	0.6	0.00702928	0.0495325
TC1900010708.hg.1	BLVRB	0.6	0.00189717	0.0191886
TC1900009192.hg.1	ABHD17A	0.6	0.00822659	0.0554712
TC0X00011415.hg.1	NAA10	0.6	0.00644872	0.0463794
TC0400010168.hg.1	LCORL	0.6	0.00504349	0.0389984
TC0400012887.hg.1	RNF212	0.6	0.00472606	0.0372005
TC0X00010933.hg.1	ARHGEF6	0.6	0.00210035	0.0206857
TC1300009639.hg.1	TMTC4	0.6	0.00217808	0.0211376
TC0200010713.hg.1	ATIC	0.6	0.00307766	0.0270435
TC1100013111.hg.1	CHEK1	0.6	0.00191823	0.0193889
TC1600011451.hg.1	TCF25	0.603333	0.000771583	0.00963918
TC0400010699.hg.1	SCFD2	0.603333	0.00368046	0.0308888
TC0100013902.hg.1	SVBP	0.603333	0.00818664	0.0552504
TC2000006694.hg.1	SLX4IP	0.603333	0.00169356	0.0176055
TC1200010119.hg.1	C2CD5	0.603333	0.000982685	0.0114932
TC1100012955.hg.1	TRIM34	0.603333	0.00931899	0.0605473
TC0X00011404.hg.1	IDS	0.603333	0.00744548	0.0515881
TC1400007632.hg.1	PAPLN	0.603333	0.00901587	0.0594853
TC0400009891.hg.1	EVC2	0.603333	0.00853134	0.0569997
TC0600010375.hg.1	EXOC2	0.603333	0.00542277	0.0407595
TC0800007995.hg.1	CRISPLD1	0.603333	0.00560845	0.0419495
TC1700009694.hg.1	MYH10	0.603333	0.000200556	0.00329251
TC0100016685.hg.1	TRMT1L	0.606667	0.00281649	0.0254187
TC0700008090.hg.1	HSPB1	0.606667	8.23706e-05	0.00160485
TC0100011203.hg.1	RNPEP	0.606667	0.00631234	0.0457092
TC0200014893.hg.1	TLK1	0.606667	0.00481032	0.0376561
TC1900007839.hg.1	FXYD5	0.606667	0.000161188	0.00274048
TC1700009676.hg.1	TMEM107; SNORD118	0.606667	0.00645199	0.0463811
TC1300006690.hg.1	POLR1D	0.61	0.000350144	0.00523284
TC1200012590.hg.1	LRRC23	0.61	0.0105357	0.0661269
TC0300006719.hg.1	BTD	0.61	0.00268515	0.0246006
TC0400012670.hg.1	FAT1	0.61	0.000873471	0.0105542
TC1400010704.hg.1	CRIP1	0.61	0.00877222	0.058279
TC2000009461.hg.1	ATP9A	0.61	0.0039474	0.0324715
TC0300013083.hg.1	LRRC34	0.61	0.00404315	0.0329889
TC1700010879.hg.1	MAP3K14	0.61	0.00983876	0.063334
TC0400012922.hg.1	TLR6	0.61	0.00923948	0.0602862
TC1100008044.hg.1	DRAP1	0.613333	0.00212038	0.0207615
TC0X00008009.hg.1	TCEAL4	0.613333	0.00937913	0.060835
TC1700012215.hg.1	KSR1	0.613333	0.00280067	0.0252908
TC0100014921.hg.1	GLMN	0.613333	0.0066941	0.0477411
TC1600011578.hg.1	FBXO31	0.613333	0.00193002	0.0194782
TC1400009967.hg.1	TTC7B	0.613333	0.000671995	0.00870619
TC0600010057.hg.1	ACAT2	0.616667	0.0112705	0.0692093
TC0700006781.hg.1	BZW2	0.616667	0.00360933	0.0305258
TC0200014404.hg.1	MCM6	0.616667	0.00904232	0.0595573
TC1300007248.hg.1	CKAP2	0.616667	0.00264856	0.0243182
TC0800012371.hg.1	LY6E	0.616667	0.000126183	0.00225502
TC0200016742.hg.1	PLA2R1	0.616667	0.00547414	0.0410853
TC0600009783.hg.1	UST	0.616667	0.00273042	0.0249057
TC0500007676.hg.1	MARVELD2	0.616667	0.0109798	0.0679229
TC1400009709.hg.1	MLH3	0.616667	0.00240878	0.0227431
TC1300007152.hg.1	FNDC3A	0.62	0.000751519	0.0094299
TC1100007808.hg.1	SDHAF2	0.62	0.00387371	0.0320373
TC1700009566.hg.1	NLRP1	0.62	0.00126738	0.0140515
TC0700008870.hg.1	CAV2	0.62	0.002239	0.0215245
TC0800007993.hg.1	PI15	0.62	0.00653694	0.0467507
TC1100008532.hg.1	AQP11	0.62	0.000815169	0.0100151
TC0200016419.hg.1	GPN1	0.62	0.0008171	0.0100151
TC1500010894.hg.1	SNUPN	0.62	0.00170038	0.0176643
TC0700013522.hg.1	TWIST1	0.623333	0.000465727	0.00655755
TC0800012444.hg.1	PABPC1; MIR7705	0.623333	0.000973382	0.0114282
TC2200009014.hg.1	PKDREJ	0.623333	0.0113941	0.069661
TC0200008534.hg.1	ANKRD36	0.623333	0.00154112	0.016304
TC0600006976.hg.1	PHACTR1	0.623333	0.0105451	0.0661505
TC1700011424.hg.1	SMARCD2	0.623333	0.000914792	0.010882
TC1200007630.hg.1	LETMD1	0.623333	0.00553174	0.0414769
TC0500008479.hg.1	SNX2	0.623333	0.00702485	0.0495241
TC0200013265.hg.1	CAPG	0.623333	0.000209388	0.00339032
TC1400010775.hg.1	EFCAB11	0.623333	0.00244064	0.0230014
TC1400006853.hg.1	AKAP6	0.623333	0.00602399	0.0443013
TC1900007386.hg.1	SSBP4	0.623333	0.0102593	0.0649774
TC0100016441.hg.1	CENPL	0.626667	0.00121265	0.0135229
TC0900009040.hg.1	C9orf9	0.626667	0.000793933	0.00982542
TC0300006471.hg.1	SETMAR	0.626667	0.00500221	0.0388162
TC0X00009386.hg.1	SRPX	0.626667	0.000508895	0.00701651
TC0600010565.hg.1	TUBB2A	0.626667	0.000312878	0.00479269
TC0300013822.hg.1	EXOSC7	0.63	0.00227714	0.0217276
TC0100014531.hg.1	WLS	0.63	0.0110627	0.0682676
TC0200007854.hg.1	MEIS1	0.633333	0.000197186	0.0032511
TC0400010784.hg.1	NOA1	0.633333	0.000415091	0.0059763
TC1600007191.hg.1	EEF2K	0.633333	0.00216985	0.0210711
TC0100009524.hg.1	VANGL1	0.633333	0.000495713	0.00686627
TC0500011478.hg.1	KIAA0825	0.633333	0.00374753	0.0312635
TC0700007067.hg.1	MTURN	0.633333	0.000626016	0.00828925
TC0100009352.hg.1	SYPL2	0.633333	0.00749902	0.0519121
TC0300014039.hg.1	TXNRD3	0.633333	0.0079946	0.0544025
TC0700008252.hg.1	CROT	0.636667	0.000823269	0.0100827
TC0800012405.hg.1	FUT10	0.636667	0.000550242	0.00746644
TC0X00011402.hg.1	SPANXA1	0.636667	0.00227108	0.0216968
TC1700010209.hg.1	TLCD1	0.636667	0.00434327	0.0348493
TC0200009955.hg.1	CYBRD1	0.636667	8.3198e-05	0.00161687
TC0300007383.hg.1	DAG1	0.636667	0.00051798	0.00710411
TC1100013043.hg.1	FAM89B	0.64	0.00314043	0.027509
TC1600006979.hg.1	MKL2; TVP23CP2	0.64	0.00106953	0.0122111
TC0700011658.hg.1	SEMA3E	0.64	0.00332211	0.0286337
TC0100018537.hg.1	SEC16B	0.64	0.000386227	0.00566173
TC0600009353.hg.1	TPD52L1	0.64	0.00502805	0.0389182
TC1900008689.hg.1	PPP2R1A	0.64	0.000851391	0.0103691
TC0600014268.hg.1	PRRT1	0.64	0.00823486	0.0554939
TC0100017945.hg.1	FH	0.64	0.000532382	0.00726265
TC1900007313.hg.1	USE1	0.64	0.000930433	0.0110167
TC0600008632.hg.1	BCKDHB	0.643333	0.00296699	0.0262847
TC1100010397.hg.1	CCDC34	0.643333	0.00612562	0.0447995
TC0600011948.hg.1	CYP39A1	0.643333	0.00511595	0.0393156
TC1200008535.hg.1	ELK3	0.643333	0.00501973	0.0388931
TC1100012094.hg.1	PGR	0.643333	0.00535228	0.0405077
TC1900008113.hg.1	LTBP4	0.643333	0.00987457	0.0634939
TC0400012396.hg.1	AADAT	0.643333	0.00697918	0.0492814
TC2100006873.hg.1	KRTAP13-1	0.643333	0.00175843	0.0180837
TC0100010244.hg.1	IFI16	0.643333	0.000993337	0.0115564
TC1600007147.hg.1	TMEM159	0.643333	0.00101992	0.0117674
TC0400008345.hg.1	SGMS2	0.646667	0.00061045	0.00814645
TC1500007677.hg.1	CORO2B	0.646667	0.000927934	0.0109957
TC2000010007.hg.1	RBM12; CPNE1	0.65	0.000681625	0.00879766
TC0400012826.hg.1	HERC3	0.65	0.000157603	0.00269708
TC0200013046.hg.1	EXOC6B	0.65	0.00269898	0.0246777
TC0400010470.hg.1	SMIM14	0.65	0.000519541	0.00711279
TC0X00010559.hg.1	LRCH2	0.65	0.00489555	0.0381623
TC0800007579.hg.1	C8orf22	0.65	0.00530588	0.0403158
TC2100006618.hg.1	USP25	0.653333	0.000243307	0.00385008
TC1200008675.hg.1	TXNRD1	0.653333	0.00128263	0.0141898
TC1100010928.hg.1	OR1S2	0.653333	0.00228025	0.0217437
TC0X00009139.hg.1	AP1S2	0.653333	0.00033023	0.0049838
TC0600011823.hg.1	TRERF1	0.653333	0.00921925	0.0602222
TC0100008588.hg.1	EFCAB7; DLEU2L	0.653333	0.00585014	0.0433425
TC0300010722.hg.1	LRRFIP2	0.653333	0.000146845	0.00253849
TC0100008094.hg.1	RNF220	0.656667	0.000108062	0.00199633
TC0300012975.hg.1	B3GALNT1	0.656667	0.00115568	0.0130298
TC1100011097.hg.1	ZBTB3	0.656667	0.00990769	0.0636441
TC0300013838.hg.1	ABHD14A	0.656667	0.0112694	0.0692093
TC0700008875.hg.1	MET	0.656667	0.00351938	0.02998
TC0300011516.hg.1	EIF4E3	0.66	0.000714002	0.00905547
TC0200016732.hg.1	MZT2A; MIR4784	0.66	0.00137424	0.0149339
TC0100018146.hg.1	ZNF692	0.66	0.0104147	0.0655012
TC0X00009929.hg.1	OPHN1	0.66	0.00382584	0.0317441
TC0700008523.hg.1	AP4M1	0.66	0.000183153	0.00305588
TC2200008719.hg.1	CBX6	0.66	0.00398432	0.0326353
TC0700010671.hg.1	PDE1C	0.66	0.0110682	0.0682676
TC1100009485.hg.1	FLI1	0.66	0.00918512	0.060131
TC0600008539.hg.1	CD109	0.66	4.82038e-05	0.00105279
TC1100013037.hg.1	ARL2	0.66	0.000127611	0.00227423
TC0X00011259.hg.1	STS	0.66	0.0106927	0.0666781
TC0700013603.hg.1	RASA4	0.663333	0.0105481	0.0661505
TC0800012343.hg.1	ZFPM2	0.663333	0.000625416	0.00828846
TC0100009561.hg.1	TTF2	0.663333	0.00619232	0.0450851
TC1800007696.hg.1	TSHZ1	0.663333	0.00467698	0.0368899
TC0500013205.hg.1	CAST	0.666667	4.82898e-05	0.00105279
TC0400011241.hg.1	SLC10A6	0.666667	0.00460235	0.0364136
TC0800012280.hg.1	PDLIM2	0.666667	0.0038857	0.0321018
TC1000009851.hg.1	FRMD4A	0.666667	0.000416782	0.00598939
TC1100012037.hg.1	MAML2	0.666667	0.000221717	0.00355614
TC0600011536.hg.1	TAPBP	0.666667	0.000854952	0.0103981
TC0900012153.hg.1	MSANTD3	0.67	0.00266146	0.0244074
TC0600009240.hg.1	KPNA5	0.67	0.00104455	0.0119794
TC1700009900.hg.1	ZNF287	0.67	0.00182885	0.0186577
TC1900009669.hg.1	KANK2	0.67	0.0016085	0.0168416
TC1200009071.hg.1	PEBP1	0.67	0.000486487	0.0067752
TC1200012864.hg.1	CCDC92	0.67	0.000327733	0.00496567
TC0900008148.hg.1	TDRD7	0.67	0.00303866	0.0267929
TC0500007754.hg.1	TNPO1	0.67	0.00010694	0.00198517
TC1700011260.hg.1	MTMR4	0.673333	0.00046388	0.00654959
TC0100008696.hg.1	HHLA3	0.673333	2.22854e-05	0.000566881
TC0200010473.hg.1	FZD7	0.673333	0.0029708	0.0263005
TC0100012674.hg.1	GPR153	0.673333	0.00496138	0.0386218
TC1900007679.hg.1	PLEKHF1	0.673333	0.00387783	0.0320541
TC0600012363.hg.1	HMGN3	0.673333	0.0102133	0.0648195
TC1900008221.hg.1	PINLYP	0.673333	0.00585403	0.0433425
TC1100012208.hg.1	CWF19L2	0.673333	0.00259871	0.0239683
TC0100006619.hg.1	TPRG1L	0.673333	0.000578564	0.00780929
TC1500009189.hg.1	ZNF106	0.673333	0.0010358	0.0118968
TC0600013998.hg.1	THBS2	0.676667	0.00205679	0.0203995
TC1100012583.hg.1	BLID; MIR100HG	0.676667	0.000160714	0.0027381
TC0600007103.hg.1	KDM1B	0.676667	0.000128643	0.00228568
TC0300013831.hg.1	SEMA3B; MIR6872	0.676667	0.00734907	0.0511512
TC0100014612.hg.1	CRYZ	0.676667	0.000185061	0.00308102
TC0X00009218.hg.1	RPS6KA3	0.68	0.000516156	0.00708773
TC1900007365.hg.1	PIK3R2; IFI30	0.68	0.00332955	0.0286628
TC0200016498.hg.1	LIPT1	0.68	0.000749407	0.0094126
TC1000009999.hg.1	SKIDA1	0.68	0.00365298	0.0307265
TC1800006715.hg.1	IMPA2	0.683333	0.00211801	0.0207615
TC0300009202.hg.1	MBNL1	0.683333	6.49177e-05	0.00132368
TSUnmapped00000726.hg.1	ZDHHC3	0.683333	3.8382e-05	0.000874483
TC1300009765.hg.1	IRS2	0.683333	0.000907366	0.0108188
TC0X00010506.hg.1	AMMECR1	0.683333	0.00794392	0.0541847
TC0200010330.hg.1	SLC39A10	0.683333	0.000672686	0.00870619
TC0200014899.hg.1	METTL8	0.683333	0.0008159	0.0100151
TC0300010714.hg.1	TRANK1	0.683333	0.000463056	0.00654398
TC1000012139.hg.1	CTBP2	0.683333	0.00582803	0.0432334
TC1800009056.hg.1	ZADH2	0.683333	0.00187347	0.0189991
TC0800006760.hg.1	FDFT1	0.686667	0.00239102	0.0226028
TC0300013068.hg.1	MECOM	0.686667	0.00129612	0.0142978
TC0X00006480.hg.1	XG; XGY2	0.686667	0.000778004	0.00970006
TC0900012173.hg.1	GARNL3	0.686667	0.000545599	0.00741087
TC1100013084.hg.1	AMOTL1	0.686667	0.00147962	0.0158543
TC0900009912.hg.1	SIGMAR1	0.686667	9.48689e-05	0.00179167
TC0200016772.hg.1	NHEJ1	0.686667	0.0062245	0.0452121
TC0400012942.hg.1	C4orf36	0.686667	0.00608802	0.044611
TC1900011856.hg.1	CD320	0.686667	0.00143835	0.0154879
TC0800012126.hg.1	TOP1MT	0.686667	0.00337652	0.0290048
TC0300008467.hg.1	ARHGAP31	0.69	0.000332639	0.0050103
TC1300008439.hg.1	MTIF3	0.69	0.00099034	0.0115477
TC1400008750.hg.1	DHRS1	0.69	0.00528502	0.040237
TC1200012172.hg.1	POP5	0.69	0.00333236	0.0286628
TC1600008164.hg.1	FAM65A	0.69	0.000439231	0.0062476
TC1500006870.hg.1	C15orf41	0.69	0.000419685	0.00601982
TC1100008514.hg.1	TSKU	0.69	0.00620214	0.0450924
TC1900010372.hg.1	CEP89	0.69	0.00051237	0.0070524
TC0100015234.hg.1	SLC16A4	0.693333	0.00210578	0.0207065
TC1500009036.hg.1	MEIS2	0.693333	0.000325087	0.00494512
TC0400012923.hg.1	UGT2B17	0.693333	0.000206248	0.00335009
TC0400010256.hg.1	CCDC149	0.693333	0.000364598	0.00539626
TC1600008496.hg.1	NUDT7	0.693333	0.00068666	0.00881815
TC1300009012.hg.1	THSD1	0.696667	0.000808568	0.00995031
TC0600006530.hg.1	FOXF2	0.696667	0.00238146	0.0225406
TC1400009787.hg.1	SPTLC2	0.696667	0.00020127	0.00330069
TC0900012278.hg.1	ST6GALNAC6	0.696667	0.000506688	0.00699933
TC0200008040.hg.1	SMYD5	0.696667	0.00195285	0.0196481
TC0500010453.hg.1	ADAMTS12	0.696667	0.000617624	0.0082152
TC0600014318.hg.1	FAM46A	0.696667	0.000749527	0.0094126
TC1000008767.hg.1	INA	0.7	0.0117855	0.0711745
TC0500010651.hg.1	FGF10	0.7	0.00100743	0.0116504
TC0100013384.hg.1	ZNF683	0.7	0.00111517	0.0126756
TC1600007893.hg.1	FTO	0.7	0.000976126	0.0114375
TC0600014348.hg.1	NHSL1	0.7	0.000416025	0.00598413
TC0200009739.hg.1	GALNT5	0.7	0.000747902	0.0094076
TC2200007614.hg.1	FAM118A	0.703333	0.00269522	0.024658
TC1100007387.hg.1	ACCS	0.703333	0.00426878	0.0343956
TC1700008254.hg.1	ACSF2	0.703333	0.00809193	0.0549012
TC1000010725.hg.1	CCDC6	0.706667	9.5932e-06	0.000294782
TC0600010542.hg.1	SERPINB6	0.706667	8.64814e-05	0.00166321
TC1000011839.hg.1	GPAM	0.706667	0.00517694	0.039636
TC1300008688.hg.1	FOXO1	0.706667	0.00405671	0.0330212
TC0300007325.hg.1	ZNF589	0.706667	0.000116321	0.0021197
TC1200009157.hg.1	P2RX7	0.706667	0.00575699	0.0428443
TC0X00006715.hg.1	SCML1	0.706667	0.000200285	0.00329159
TC1600007116.hg.1	IQCK	0.706667	0.000239497	0.00380053
TC0500007804.hg.1	HMGCR	0.706667	0.00674805	0.0479474
TC2100008098.hg.1	DSCR3	0.706667	0.00055539	0.0075234
TC0300012765.hg.1	HLTF	0.706667	0.00624116	0.0453117
TC1700011746.hg.1	SLC25A19	0.71	0.00646709	0.0464461
TC0500008698.hg.1	JADE2	0.71	6.16391e-05	0.00126864
TC2000007015.hg.1	PYGB	0.71	0.00395206	0.0324925
TC1500007238.hg.1	TMOD2	0.71	0.00119686	0.0134151
TC0500006836.hg.1	FBXL7	0.71	0.000672835	0.00870619
TC1000006891.hg.1	VIM	0.71	9.69947e-06	0.000296858
TC1200009252.hg.1	TCTN2	0.713333	0.000124969	0.00224747
TC1200006555.hg.1	CCND2	0.713333	4.74271e-05	0.0010383
TC0500012340.hg.1	NR3C1	0.713333	0.000348695	0.00521628
TC1300008109.hg.1	F10	0.713333	0.00339148	0.0290844
TC1700008995.hg.1	2024-09-09	0.716667	0.000326997	0.00496434
TC1100008010.hg.1	CDC42EP2	0.716667	0.00029299	0.00451057
TC0600011943.hg.1	ENPP5	0.716667	0.00251233	0.0234465
TC0600014196.hg.1	SNX9	0.716667	6.07101e-05	0.00125626
TC0500008702.hg.1	CAMLG	0.716667	0.000251571	0.00396448
TC1100008236.hg.1	CCND1	0.72	2.00456e-05	0.00052394
TC1400008014.hg.1	RIN3	0.72	0.00231229	0.0220082
TC1200012835.hg.1	NT5DC3	0.72	3.99687e-05	0.000902585
TC0600007711.hg.1	ITPR3	0.72	0.00310529	0.0272395
TC0100018479.hg.1	NOTCH2NL	0.72	3.54132e-05	0.000821716
TC0700012456.hg.1	IQUB	0.723333	0.0104815	0.0658406
TC1500010755.hg.1	ANKDD1A	0.723333	0.00196117	0.019706
TC1000008585.hg.1	MARVELD1	0.723333	5.83783e-05	0.00121953
TC1900011779.hg.1	FLT3LG	0.723333	6.12796e-05	0.00126525
TC0600014074.hg.1	HIVEP1	0.726667	5.03877e-05	0.00108819
TSUnmapped00000488.hg.1	ZDHHC3	0.726667	6.63517e-06	0.000216161
TC1400007440.hg.1	MTHFD1	0.726667	0.000135353	0.0023875
TC0X00007390.hg.1	KLF8	0.726667	0.000191221	0.0031698
TC0700007149.hg.1	BMPER	0.726667	6.27645e-05	0.00128834
TC0500013350.hg.1	RAPGEF6	0.73	5.28491e-05	0.00113178
TC0600009426.hg.1	LAMA2	0.73	5.57198e-05	0.00117845
TC0100013205.hg.1	ECE1	0.73	6.84051e-05	0.00138193
TC0800006860.hg.1	MICU3	0.73	0.00039262	0.0057398
TC1100008139.hg.1	AIP	0.73	0.00134472	0.0147069
TC1000008475.hg.1	EXOC6	0.73	0.0027692	0.0250657
TC1100006576.hg.1	CD81	0.73	5.80728e-05	0.00121481
TC1100008983.hg.1	ACAT1	0.73	4.03705e-05	0.000907806
TC1900011964.hg.1	PSG7	0.733333	0.0104586	0.0657271
TC0900008474.hg.1	SNX30	0.733333	0.000727803	0.00920277
TC2200009273.hg.1	APOBEC3F	0.733333	8.65591e-05	0.00166321
TC0300011324.hg.1	FHIT	0.733333	0.000468272	0.00658734
TC1900012001.hg.1	FUZ	0.733333	0.00517765	0.039636
TC1100011294.hg.1	CTSF	0.733333	0.00239244	0.0226028
TC0100018390.hg.1	SLC35E2	0.736667	0.000158853	0.00271242
TC0100017748.hg.1	SIPA1L2	0.736667	0.00405433	0.0330212
TC1600011075.hg.1	ZDHHC7	0.736667	7.02429e-05	0.00141161
TC1200011385.hg.1	LIN7A	0.736667	0.000686663	0.00881815
TC0X00011226.hg.1	F8	0.736667	0.00194729	0.0196051
TC2000008268.hg.1	SLC23A2	0.736667	0.00105275	0.0120554
TC0800012350.hg.1	MTBP	0.736667	0.00229588	0.0218792
TC0100014127.hg.1	SPATA6	0.736667	0.00222062	0.0214008
TC0500008849.hg.1	CYSTM1	0.736667	0.000702061	0.00895418
TC0100013323.hg.1	STPG1	0.74	0.000264964	0.00413306
TC0400010519.hg.1	APBB2	0.74	9.4865e-05	0.00179167
TC0100018263.hg.1	GSTM1	0.74	0.00611282	0.0447614
TC1500007739.hg.1	THSD4	0.74	0.00276412	0.0250345
TC0600009669.hg.1	ADGRG6	0.74	0.00444795	0.0355776
TC0300008289.hg.1	DZIP3	0.74	0.000615572	0.00820766
TC1500010909.hg.1	STARD5	0.74	0.000581057	0.00783604
TC0800006837.hg.1	TUSC3	0.743333	1.58836e-05	0.000436467
TC0500012388.hg.1	DPYSL3	0.743333	0.00379035	0.0315349
TC1000010930.hg.1	PCBD1	0.743333	0.00204051	0.0202773
TC0800012279.hg.1	SORBS3	0.743333	0.00589682	0.043575
TC0900010439.hg.1	TRPM6	0.743333	0.00315855	0.0276048
TC0600009228.hg.1	NT5DC1	0.746667	0.00018152	0.00303194
TC1200012637.hg.1	HOXC10	0.746667	0.000204264	0.00333198
TC0300006905.hg.1	RBMS3	0.746667	4.30429e-05	0.000956514
TC1100012708.hg.1	FEZ1	0.746667	0.00127627	0.0141399
TC0700012439.hg.1	AASS	0.746667	0.00066819	0.00867538
TC0800011216.hg.1	STK3	0.746667	5.34791e-05	0.00113871
TC1200007821.hg.1	SUOX	0.746667	0.00220206	0.0212894
TC0300006627.hg.1	TSEN2	0.746667	0.00152971	0.0162323
TC1100009450.hg.1	DCPS	0.746667	0.00100751	0.0116504
TC1000011938.hg.1	SHTN1	0.746667	0.000177118	0.00297111
TC0100007449.hg.1	SH3BGRL3	0.75	0.000303206	0.00465384
TC0800011452.hg.1	RSPO2	0.75	0.00219228	0.0212485
TC1700010686.hg.1	JUP	0.75	0.00898348	0.0593738
TC0100010123.hg.1	FDPS	0.75	0.00177798	0.01823
TC2000008381.hg.1	JAG1	0.753333	0.00160115	0.0167813
TC1000011125.hg.1	KCNMA1	0.753333	0.00486933	0.0380117
TC1200012719.hg.1	WDR66	0.753333	0.00259623	0.0239669
TC1900011967.hg.1	PSG9	0.753333	8.5946e-05	0.00165558
TC1200008517.hg.1	METAP2	0.753333	0.000798688	0.00986833
TC0500007623.hg.1	MAST4	0.756667	0.00186588	0.018946
TC0700008857.hg.1	MDFIC	0.756667	0.000131331	0.00232803
TC0100009176.hg.1	SNX7	0.756667	6.05323e-05	0.00125428
TC0800011071.hg.1	TMEM64	0.756667	0.000869888	0.0105192
TC1500007365.hg.1	LIPC	0.756667	0.00149844	0.0160002
TC0500008233.hg.1	C5orf30	0.756667	0.00119455	0.0134089
TSUnmapped00000495.hg.1	ZDHHC3	0.756667	0.0036589	0.0307416
TC0200016626.hg.1	MBOAT2	0.756667	4.96077e-05	0.00107437
TC1100009674.hg.1	RNH1	0.756667	0.000841232	0.0102779
TC1600009512.hg.1	NTAN1	0.76	0.000194805	0.00322224
TC0100009324.hg.1	FAM102B	0.76	2.91187e-05	0.000695955
TC2100008461.hg.1	SPATC1L	0.76	0.00513357	0.0394166
TC0100011267.hg.1	ATP2B4	0.76	2.40015e-05	0.000601621
TC0700010581.hg.1	HIBADH	0.763333	4.10238e-05	0.000919641
TC0600009712.hg.1	UTRN	0.763333	0.00424843	0.0342683
TC1100009940.hg.1	TRIM5	0.763333	8.06592e-05	0.00157551
TC0700013526.hg.1	FAM126A	0.763333	1.72351e-05	0.000464452
TC0400011279.hg.1	ABCG2	0.763333	0.00357661	0.0303383
TC0X00009917.hg.1	EDA2R	0.766667	0.000985063	0.0115037
TC1600009199.hg.1	SLX4	0.766667	5.36183e-05	0.00113871
TC0200007205.hg.1	RASGRP3	0.766667	0.000329436	0.00497672
TC0100018388.hg.1	SLC35E2B	0.766667	0.000126573	0.00225937
TC1100008899.hg.1	CEP126	0.766667	0.000708731	0.00901131
TC1800007059.hg.1	DTNA	0.77	0.000272006	0.00422571
TC0200010502.hg.1	FAM117B	0.77	0.000403145	0.00584822
TC1700007095.hg.1	DRC3	0.77	0.0027421	0.0249974
TC1000010292.hg.1	PARD3	0.77	0.00036611	0.00541341
TSUnmapped00000818.hg.1	F10	0.773333	0.00608937	0.044611
TC2000009887.hg.1	PLCB1	0.773333	0.00256139	0.0237453
TC1200009834.hg.1	MFAP5	0.773333	0.000275169	0.00427052
TC2100007999.hg.1	DNAJC28	0.773333	0.0110214	0.0681156
TC0600013361.hg.1	CITED2	0.773333	0.000764691	0.00957167
TC0200009756.hg.1	PKP4	0.776667	0.000990104	0.0115477
TC0300010908.hg.1	ZDHHC3	0.776667	8.29271e-06	0.000260564
TC0200016767.hg.1	MREG	0.776667	0.000483557	0.00674665
TC1300009646.hg.1	NALCN	0.776667	0.000458034	0.00647898
TC0700007997.hg.1	LIMK1	0.776667	0.000644363	0.00843746
TC1700009293.hg.1	METRNL	0.776667	6.16372e-05	0.00126864
TSUnmapped00000398.hg.1	KAT6B	0.776667	1.1372e-05	0.000334046
TC0700013383.hg.1	RABGEF1	0.776667	3.70136e-05	0.000852127
TC0200011990.hg.1	PTRHD1	0.78	0.00031927	0.00487598
TC0100008260.hg.1	CDKN2C	0.78	0.00174151	0.0179723
TC0100018348.hg.1	CNIH3	0.78	0.00983222	0.0633184
TC0500010628.hg.1	ANXA2R	0.78	4.1559e-05	0.000930277
TC0300010933.hg.1	FYCO1	0.78	1.17567e-05	0.000343373
TC0900011148.hg.1	CTNNAL1	0.783333	0.000328834	0.00497253
TC0400011180.hg.1	SCD5	0.783333	0.000173216	0.00291547
TC1100009306.hg.1	SC5D	0.783333	0.00339351	0.0290855
TC0800007057.hg.1	DOCK5	0.786667	9.45394e-06	0.000291086
TC1700010723.hg.1	PTRF	0.786667	0.000247453	0.00390761
TC0500012280.hg.1	DIAPH1	0.786667	1.73249e-05	0.000466052
TC0200009680.hg.1	FMNL2	0.786667	0.000190254	0.00315719
TC0700013601.hg.1	RASA4B; RASA4	0.786667	0.000771965	0.00963918
TC1500007977.hg.1	HYKK	0.786667	7.46923e-05	0.0014797
TC0100017534.hg.1	ITPKB	0.786667	0.00768767	0.0529076
TC1200008792.hg.1	UNG	0.786667	0.00817739	0.0552123
TC1200011873.hg.1	MMAB	0.786667	0.000621371	0.00824912
TC0100013983.hg.1	TMEM53	0.786667	0.000993376	0.0115564
TC1300006594.hg.1	TNFRSF19	0.786667	0.000236147	0.00376006
TC0900008238.hg.1	MURC	0.79	0.00846421	0.0567243
TC1200012640.hg.1	BLOC1S1	0.79	0.00113573	0.0128691
TC2200007027.hg.1	NF2	0.79	0.000640254	0.00841961
TC1900010824.hg.1	PSG11	0.793333	0.000660596	0.00861325
TC0200016710.hg.1	ANKRD36C	0.793333	0.00010453	0.00194327
TC0400006930.hg.1	CPEB2	0.796667	9.60456e-05	0.00180657
TC0600012801.hg.1	SESN1	0.796667	0.00133745	0.0146483
TC0900010971.hg.1	TBC1D2	0.796667	0.000399386	0.00580468
TC0200010152.hg.1	UBE2E3	0.8	0.000212067	0.00343007
TC0900007115.hg.1	GLIPR2	0.8	7.74443e-05	0.00152633
TC0100008787.hg.1	ST6GALNAC5	0.8	0.000167424	0.00283041
TC0100011587.hg.1	KCNK2	0.803333	7.33228e-05	0.00145633
TC1300008253.hg.1	CRYL1	0.803333	0.00225345	0.0215552
TC0100010152.hg.1	LMNA	0.803333	2.87982e-05	0.00069085
TC0100013049.hg.1	NBPF1	0.803333	8.73324e-05	0.00167388
TC0500011924.hg.1	ALDH7A1	0.803333	0.000107807	0.00199575
TC0700009807.hg.1	INSIG1	0.806667	0.00619875	0.0450924
TC1200009883.hg.1	CLEC2A	0.806667	0.000359824	0.00534107
TC0600014140.hg.1	PRIM2	0.806667	0.00274381	0.0249982
TC2000007760.hg.1	TSHZ2	0.806667	0.00171972	0.0178318
TC1500010291.hg.1	NMB	0.806667	0.000555421	0.0075234
TC1100009212.hg.1	PHLDB1; MIR6716	0.806667	0.00131915	0.0144997
TC0800011211.hg.1	NIPAL2	0.81	0.000234068	0.00373083
TC1400006529.hg.1	ANG; RNASE4	0.81	0.000411609	0.00594224
TC0700013435.hg.1	CDHR3	0.81	0.000740444	0.00932145
TC0200006643.hg.1	ASAP2	0.81	0.000910313	0.0108455
TC0500011712.hg.1	EPB41L4A	0.81	0.00108963	0.012414
TC0300011047.hg.1	IMPDH2	0.813333	6.18788e-06	0.000204621
TC0600010707.hg.1	NRN1	0.813333	5.06347e-05	0.00109199
TC0600012123.hg.1	DST	0.813333	0.00327139	0.0282539
TC0X00010136.hg.1	TAF9B	0.816667	0.000308447	0.00472954
TC1900007319.hg.1	MRPL34	0.816667	0.000217261	0.00349198
TC1200011083.hg.1	C12orf56	0.816667	0.000161927	0.00274961
TC0600011661.hg.1	STK38	0.816667	1.83751e-06	7.45378e-05
TC2100007205.hg.1	MX2	0.816667	0.00106844	0.0122078
TC0900007593.hg.1	RORB	0.816667	0.000903491	0.0107978
TC0400011920.hg.1	SLC7A11	0.82	0.000632272	0.00833609
TC0200010536.hg.1	PARD3B	0.82	1.666e-05	0.000452125
TC0800006913.hg.1	SH2D4A	0.82	0.000995568	0.0115564
TC2000008678.hg.1	CST3	0.82	5.15706e-05	0.00111061
TC1900011774.hg.1	EMP3	0.82	1.5641e-06	6.58872e-05
TC1400010015.hg.1	ITPK1	0.82	6.59583e-05	0.00134133
TC0400007280.hg.1	WDR19	0.82	2.62838e-05	0.000645865
TC0300009282.hg.1	TIPARP	0.82	0.000624602	0.00828483
TC0100011463.hg.1	SYT14	0.823333	0.00237265	0.022485
TC1100013016.hg.1	PGA4	0.823333	8.47856e-06	0.000265859
TC0600014266.hg.1	TNXB	0.823333	0.00506186	0.0390396
TC0700013338.hg.1	GLCCI1	0.823333	0.00159893	0.0167695
TC0500011852.hg.1	LOX	0.823333	5.53663e-06	0.000185766
TC1100012100.hg.1	TRPC6	0.826667	1.69891e-05	0.000458628
TC0900009470.hg.1	ERMP1	0.826667	0.00141186	0.0152562
TC1400007039.hg.1	FANCM	0.826667	0.00195953	0.0197024
TC0X00006955.hg.1	LANCL3	0.826667	3.97203e-05	0.000898299
TC0200008536.hg.1	ANKRD36	0.826667	0.000159587	0.00272192
TC1800006902.hg.1	TTC39C	0.83	0.000178207	0.0029831
TC1100011259.hg.1	FOSL1	0.83	0.00287429	0.0257125
TC1300009980.hg.1	LMO7	0.83	1.38183e-05	0.000388408
TC2200007894.hg.1	CECR1	0.83	0.000518617	0.00710648
TC1400009710.hg.1	ACYP1	0.83	0.000324454	0.0049404
TC0200009986.hg.1	ZAK; pk	0.833333	6.2484e-06	0.000205599
TC0200009596.hg.1	ACVR2A	0.833333	0.000301859	0.0046378
TC1900011861.hg.1	S1PR2	0.836667	6.39306e-05	0.00130529
TC0800012176.hg.1	PLEC	0.836667	2.71613e-05	0.000664234
TC0200007618.hg.1	EML6	0.836667	0.00648173	0.0464859
TC0600012875.hg.1	FYN	0.836667	1.7529e-06	7.1866e-05
TC0800010234.hg.1	SFRP1	0.836667	0.00147342	0.01581
TC0700008868.hg.1	TES	0.84	0.0014484	0.0155852
TC0100007493.hg.1	TRNP1	0.84	0.000359698	0.00534107
TC0700010582.hg.1	HIBADH	0.84	0.0106024	0.0663283
TC0100017926.hg.1	GREM2	0.843333	0.0106721	0.0666283
TC1100009374.hg.1	VWA5A	0.843333	0.000128509	0.00228568
TC1200007037.hg.1	PDE3A	0.843333	0.00069052	0.00885286
TC1000011933.hg.1	HSPA12A	0.843333	0.00285194	0.025618
TC1100007293.hg.1	LDLRAD3	0.846667	0.00125331	0.0139156
TC0100007370.hg.1	RCAN3	0.846667	0.00224731	0.0215503
TC0200015214.hg.1	OSGEPL1	0.846667	0.00197529	0.0198349
TC0700012836.hg.1	KIAA1147	0.85	0.000114392	0.0020931
TC0200008930.hg.1	SLC20A1	0.85	0.000134186	0.00237589
TC0200011251.hg.1	MLPH	0.85	0.000801753	0.00988932
TC0800012308.hg.1	ADHFE1; C8orf46	0.853333	0.000504469	0.00697495
TC0200014694.hg.1	ACVR1C	0.853333	0.00186615	0.018946
TC0200015894.hg.1	DOCK10	0.853333	0.00293923	0.0261265
TC1500010862.hg.1	ELL3	0.853333	4.83367e-05	0.00105279
TC0700008367.hg.1	PEG10	0.853333	9.32607e-05	0.001772
TC2000006559.hg.1	CDC25B	0.853333	1.91304e-05	0.000508377
TC0700006488.hg.1	GPER1	0.856667	0.0059941	0.044145
TC1200008843.hg.1	FAM216A	0.856667	0.000543347	0.00739251
TC0500008125.hg.1	RHOBTB3	0.856667	0.000125027	0.00224747
TC0800012312.hg.1	SGK3	0.86	9.50044e-05	0.00179181
TC2000008267.hg.1	RASSF2	0.86	0.00158229	0.0166602
TC0800012313.hg.1	SGK3; C8orf44-SGK3	0.86	0.00142434	0.0153694
TC1900011895.hg.1	CACNA1A	0.86	0.00708465	0.0497309
TC1300006861.hg.1	NBEA	0.86	0.00097641	0.0114375
TC1900006510.hg.1	GPX4	0.86	1.44065e-06	6.11912e-05
TC0400011208.hg.1	FAM175A	0.86	5.19953e-05	0.00111818
TC1200008568.hg.1	TMPO	0.86	6.33849e-05	0.00129587
TC1700006583.hg.1	ASPA	0.863333	0.000255703	0.00402133
TC0400008624.hg.1	SPATA5	0.863333	0.0044833	0.0358229
TC1400009732.hg.1	C14orf1	0.863333	0.000471975	0.00662121
TC0100014585.hg.1	NEGR1	0.866667	0.000333669	0.00502088
TC0600009206.hg.1	MARCKS	0.866667	2.32746e-05	0.000587938
TC0800007886.hg.1	PREX2	0.866667	8.28185e-05	0.00161153
TC0700012605.hg.1	COPG2; TSGA13	0.866667	0.00040741	0.00589894
TC0300006994.hg.1	FBXL2	0.87	3.13681e-05	0.00074455
TC1100007727.hg.1	FAM111B	0.87	0.00214778	0.0209621
TC1400008767.hg.1	STXBP6	0.87	0.000174877	0.0029402
TC0300013103.hg.1	RPL22L1	0.873333	0.000148708	0.00256202
TC1800009212.hg.1	PARD6G	0.873333	0.00179453	0.0183564
TC0200011054.hg.1	ARMC9	0.876667	3.76214e-06	0.000135097
TC1000008904.hg.1	PDCD4; MIR4680	0.876667	1.20276e-05	0.000350615
TC0700012165.hg.1	ATXN7L1	0.876667	0.000802322	0.00988932
TC1000008891.hg.1	DUSP5	0.876667	6.13092e-05	0.00126525
TC0400011159.hg.1	PRKG2	0.876667	0.000556951	0.00753746
TC0400011043.hg.1	CDKL2	0.88	0.00422085	0.034117
TSUnmapped00000494.hg.1	ZDHHC3	0.88	9.38845e-05	0.00177944
TC0100018471.hg.1	WARS2	0.88	1.50676e-05	0.000417036
TC0300012813.hg.1	P2RY14	0.88	0.00023946	0.00380053
TC0100015483.hg.1	NOTCH2	0.88	1.00059e-06	4.47308e-05
TC0100011721.hg.1	CAPN2	0.883333	6.78419e-07	3.37742e-05
TC0100013796.hg.1	PABPC4	0.883333	1.99124e-05	0.000523229
TC0500010731.hg.1	ARL15	0.883333	0.000884659	0.0106558
TC0300009337.hg.1	SMC4	0.883333	0.0030689	0.0269975
TC0100015049.hg.1	FRRS1	0.883333	0.0050397	0.0389887
TC0300009531.hg.1	NLGN1	0.886667	0.000878523	0.0105985
TC1900010480.hg.1	SBSN	0.886667	0.00063361	0.00834656
TC0400008348.hg.1	HADH	0.886667	1.30252e-05	0.000371906
TC0300011849.hg.1	ABI3BP	0.89	0.00123345	0.0137149
TC1300006774.hg.1	MEDAG	0.89	0.000800165	0.00987861
TC1900011963.hg.1	PSG6	0.89	0.000790278	0.00978807
TC1200012708.hg.1	OAS1	0.89	0.00287117	0.0257125
TC0500008107.hg.1	SLF1	0.893333	0.00116437	0.0131181
TC1900009487.hg.1	XAB2	0.893333	0.00149223	0.0159615
TC0300014074.hg.1	IFT80	0.896667	0.000102608	0.0019117
TC0200012172.hg.1	SRD5A2	0.896667	0.00134367	0.014706
TC0500011579.hg.1	ST8SIA4	0.896667	0.00167201	0.0174174
TC0600012132.hg.1	RAB23	0.896667	7.31756e-06	0.000235721
TC0100007574.hg.1	EPB41	0.9	0.000843462	0.0102889
TC0100012278.hg.1	SCCPDH	0.9	2.56656e-06	9.77136e-05
TC1900010818.hg.1	PSG1	0.903333	0.00172382	0.0178353
TC0400008663.hg.1	HSPA4L	0.903333	0.00077197	0.00963918
TC0600014106.hg.1	CFB	0.906667	0.00455966	0.0362067
TC0100017935.hg.1	RGS7	0.906667	0.000104556	0.00194327
TC0300010515.hg.1	NKIRAS1	0.91	1.00793e-06	4.47972e-05
TC0400012933.hg.1	NAAA	0.913333	0.000327732	0.00496567
TC0100018261.hg.1	GSTM4	0.913333	0.00161374	0.0168787
TC1400007430.hg.1	SYNE2	0.913333	0.00264371	0.0242882
TC0300007432.hg.1	MAPKAPK3	0.913333	0.00202683	0.0201806
TC0200007759.hg.1	EHBP1	0.913333	7.77577e-07	3.7259e-05
TC0300012654.hg.1	TFDP2	0.916667	0.000135226	0.0023875
TC1100010760.hg.1	AGBL2	0.916667	0.00321116	0.0279125
TC0100008607.hg.1	RAVER2	0.916667	3.80072e-05	0.00086723
TC0200009973.hg.1	ITGA6	0.916667	2.78902e-05	0.000675594
TC0300013879.hg.1	IL20RB	0.916667	5.8872e-05	0.00122651
TC1200012153.hg.1	PXN	0.916667	0.000418091	0.00600257
TC0200009829.hg.1	GCA	0.916667	0.0092816	0.0604324
TC1500007829.hg.1	LOXL1	0.916667	2.75872e-05	0.000671437
TC0300011936.hg.1	CD47	0.92	4.09153e-06	0.000142909
TC0100014762.hg.1	SSX2IP	0.92	0.0024146	0.022784
TC0300013763.hg.1	RUBCN; MIR922	0.92	2.67859e-05	0.000657151
TC1800007066.hg.1	MAPRE2	0.923333	3.83231e-06	0.000136305
TC0900008763.hg.1	PBX3	0.923333	8.92255e-06	0.000276949
TC0800006864.hg.1	ZDHHC2	0.923333	5.31671e-06	0.000179481
TC0500009319.hg.1	CCNG1	0.926667	1.42673e-06	6.09377e-05
TC0300006847.hg.1	NR1D2	0.926667	2.14283e-06	8.52983e-05
TC0300011044.hg.1	DALRD3	0.926667	7.09505e-06	0.000229517
TC0300011403.hg.1	MAGI1	0.926667	0.000123966	0.00223626
TC0200010007.hg.1	SP9	0.93	0.00150898	0.01607
TC1200011037.hg.1	FAM19A2	0.93	0.000140175	0.00245922
TC0200006715.hg.1	PQLC3	0.93	5.96332e-06	0.000198347
TC0700009145.hg.1	MEST	0.93	0.00554486	0.041555
TC0400012378.hg.1	SH3RF1	0.93	3.41805e-06	0.000125084
TC1400010784.hg.1	SYNE3	0.93	0.000464418	0.00655115
TC1100011410.hg.1	MRGPRF	0.93	1.81073e-05	0.000484548
TC0600011252.hg.1	ZSCAN31	0.933333	5.79982e-05	0.00121481
TC0400009033.hg.1	TRIM2	0.933333	0.00117897	0.0132533
TC0300007610.hg.1	PXK	0.933333	2.11154e-06	8.45356e-05
TC0300006791.hg.1	KAT2B	0.936667	0.0016091	0.0168416
TC0300011815.hg.1	DCBLD2	0.94	8.87736e-07	4.1e-05
TC0400009038.hg.1	KIAA0922	0.94	9.54178e-07	4.34148e-05
TC0600013165.hg.1	EPB41L2	0.943333	3.46164e-05	0.000805442
TC0800011041.hg.1	MMP16	0.943333	0.00630061	0.0456568
TC1200010006.hg.1	PLBD1	0.946667	0.000300935	0.00462824
TC1300008772.hg.1	CCDC122	0.946667	2.79761e-05	0.000676606
TC0500009211.hg.1	CYFIP2	0.946667	0.000263638	0.00411656
TC0700007361.hg.1	UBE2D4	0.946667	4.70783e-07	2.48065e-05
TC1400007443.hg.1	HSPA2	0.946667	0.00013562	0.0023875
TC0300012781.hg.1	WWTR1	0.95	0.000203032	0.00331982
TC0900010370.hg.1	TRPM3	0.95	4.65139e-05	0.00102474
TC0200014192.hg.1	SAP130	0.95	0.000674388	0.00871894
TC0200015670.hg.1	2024-03-04	0.956667	1.36342e-05	0.000384916
TC0300008355.hg.1	BOC	0.956667	9.41602e-06	0.000290502
TC1800008781.hg.1	ATP8B1	0.96	2.71498e-05	0.000664234
TC0100014685.hg.1	ADGRL4	0.963333	0.00035786	0.00532222
TC0200009189.hg.1	GYPC	0.963333	3.60814e-06	0.000130792
TC1000009612.hg.1	KLF6	0.963333	2.15546e-05	0.000551762
TC0300013255.hg.1	ZMAT3	0.963333	1.59156e-05	0.000436567
TC0X00011225.hg.1	SMIM9	0.966667	0.00317666	0.0276913
TC1700007189.hg.1	ALDH3A2	0.966667	3.5423e-05	0.000821716
TC1000010744.hg.1	TMEM26	0.966667	1.63377e-05	0.000445753
TC0400009198.hg.1	APELA	0.97	0.000402155	0.00583939
TC0300013787.hg.1	TTLL3	0.973333	2.48532e-06	9.5513e-05
TC1700012093.hg.1	FASN	0.973333	0.00455389	0.0361796
TC0500008835.hg.1	CXXC5	0.976667	0.000122331	0.00221196
TC1700012362.hg.1	TRIM16	0.976667	1.4653e-05	0.00040851
TC1000010768.hg.1	EGR2	0.976667	0.00209399	0.0206615
TC0500010085.hg.1	CMBL	0.976667	2.97954e-06	0.000111133
TC0100010887.hg.1	C1orf21	0.976667	4.13248e-06	0.000144011
TC0800008011.hg.1	ZFHX4	0.98	4.44496e-05	0.000984919
TC0600006869.hg.1	DSP	0.98	2.38886e-05	0.000601467
TC0600012116.hg.1	COL21A1	0.98	0.00562078	0.0419987
TC0500007016.hg.1	LSP1P3	0.98	7.37226e-06	0.000236985
TC0300011264.hg.1	IL17RD	0.98	0.000959442	0.0112991
TC0800010774.hg.1	EYA1	0.983333	2.60291e-05	0.000640632
TC0300010521.hg.1	THRB	0.983333	3.29734e-06	0.000121537
TC1700009150.hg.1	BAIAP2	0.983333	5.29515e-06	0.000179233
TC1900009198.hg.1	BTBD2	0.983333	2.16362e-07	1.30101e-05
TC0600009772.hg.1	SASH1	0.986667	2.3142e-05	0.000585553
TC2200007398.hg.1	SYNGR1	0.986667	1.33701e-05	0.000379646
TC0100014576.hg.1	PTGER3	0.986667	5.60585e-05	0.00118398
TC0500012760.hg.1	SLIT3	0.99	2.94303e-06	0.000110334
TC1300008645.hg.1	TRPC4	0.99	0.000131239	0.00232803
TC1600011375.hg.1	QPRT	0.99	0.000147963	0.00255492
TC0100017761.hg.1	PCNXL2	0.993333	0.000116537	0.0021197
TC0600013604.hg.1	RGS17	0.993333	6.00179e-05	0.0012453
TC1000010022.hg.1	PIP4K2A	0.996667	2.95871e-06	0.000110651
TC1200012008.hg.1	TBX5	0.996667	0.00131362	0.0144493
TC0500012459.hg.1	PDGFRB	0.996667	9.74343e-05	0.0018264
TC1000006617.hg.1	NET1	1	4.91049e-05	0.00106499
TC1600011483.hg.1	LITAF	1.00667	1.46431e-05	0.00040851
TC1200012700.hg.1	C12orf75	1.00667	7.44694e-07	3.62498e-05
TC1800008301.hg.1	OSBPL1A	1.00667	5.46607e-06	0.000183801
TC1200008322.hg.1	TMTC2	1.01	4.84057e-05	0.0010528
TC1000012011.hg.1	RGS10	1.01333	3.82806e-06	0.000136305
TC1000008668.hg.1	SFXN3	1.01333	9.63751e-07	4.35916e-05
TC0900009592.hg.1	PSIP1	1.01333	0.000125199	0.00224766
TC0100010389.hg.1	HSD17B7	1.01333	0.00300464	0.0265693
TC1800007355.hg.1	C18orf54	1.01333	0.00170909	0.0177428
TC0200008464.hg.1	KCNIP3	1.01667	1.1319e-05	0.000333191
TC0100011621.hg.1	TGFB2; TGFB2-OT1	1.01667	0.00028523	0.00441772
TC1300009924.hg.1	GAS6	1.01667	5.64071e-06	0.000188741
TC1500007695.hg.1	PAQR5	1.01667	0.00185656	0.0189041
TC0400010961.hg.1	JCHAIN	1.01667	2.05604e-05	0.000531636
TC0400011973.hg.1	CLGN	1.02	0.000435291	0.00620882
TC0400007928.hg.1	FRAS1	1.02	8.56735e-05	0.0016552
TSUnmapped00000714.hg.1	MANSC1	1.02	0.000436612	0.00622188
TC0200010219.hg.1	FAM171B	1.02333	3.80678e-06	0.000136062
TC1700008232.hg.1	PDK2	1.02667	2.67833e-06	0.000101402
TC0800012087.hg.1	LYNX1	1.02667	1.31408e-05	0.000373827
TC0600007012.hg.1	CD83	1.02667	0.00132041	0.0145032
TC1900009431.hg.1	SLC25A23	1.02667	0.000876812	0.0105862
TC0400011712.hg.1	PDE5A	1.02667	0.00052447	0.00716109
TC0100013278.hg.1	TCEA3	1.02667	4.68183e-05	0.00102849
TC0100013761.hg.1	FHL3	1.03	3.42887e-05	0.000801466
TC1400006741.hg.1	NYNRIN	1.03	0.000156244	0.00268024
TC1900010836.hg.1	PSG4	1.03	1.20621e-05	0.000350955
TC0600014264.hg.1	DDAH2	1.03333	1.12831e-05	0.000333191
TC0200010157.hg.1	ITGA4	1.03333	3.42725e-05	0.000801466
TC1100007470.hg.1	DDB2	1.03333	2.29123e-05	0.000580701
TC2100006627.hg.1	MIR99AHG	1.04	9.07626e-06	0.000280584
TC0400007938.hg.1	BMP2K	1.04	6.16717e-07	3.13125e-05
TC0400012977.hg.1	SH3D19	1.04333	2.35016e-07	1.39135e-05
TC0100016678.hg.1	FAM129A	1.04333	4.0644e-06	0.000142286
TC1000006754.hg.1	CELF2	1.04333	1.98759e-05	0.000523229
TC0100015866.hg.1	S100A4	1.04667	8.16445e-07	3.85196e-05
TC0100015864.hg.1	S100A6	1.04667	1.40989e-05	0.000394495
TC0100016755.hg.1	BRINP3	1.04667	0.0030746	0.0270321
TC0700012728.hg.1	PTN	1.05	8.02787e-05	0.00157209
TC0500010540.hg.1	LIFR	1.05	1.05882e-05	0.000317258
TC0800010880.hg.1	IL7	1.05	0.000904274	0.0107987
TC1100007030.hg.1	NAV2	1.05667	2.00577e-05	0.00052394
TC0400012972.hg.1	RNF150	1.06	1.13005e-05	0.000333191
TC0500012138.hg.1	SPOCK1	1.06333	0.000146711	0.00253849
TC1900010851.hg.1	ETHE1	1.06333	2.26535e-05	0.000575092
TC0400008628.hg.1	SPRY1	1.06667	0.000665679	0.00865743
TC0100006954.hg.1	KAZN	1.06667	1.76212e-05	0.000473192
TC0700006529.hg.1	ELFN1	1.07	5.11377e-06	0.000173861
TC0X00011238.hg.1	CLIC2	1.07	0.000206136	0.00335009
TC0200016469.hg.1	ANXA4	1.07333	3.15788e-07	1.80004e-05
TC1700011578.hg.1	ABCA6	1.07333	1.52257e-07	9.60748e-06
TC1900008057.hg.1	ZFP36	1.07333	2.17232e-06	8.5848e-05
TC1700007135.hg.1	TRIM16L	1.07667	4.55495e-05	0.00100783
TC0200009895.hg.1	CERS6	1.07667	1.41842e-06	6.07518e-05
TC1000009025.hg.1	EMX2	1.07667	4.21534e-06	0.000145352
TC1900011961.hg.1	PSG8	1.07667	0.000175316	0.00294434
TC0500010600.hg.1	OXCT1	1.07667	0.00112469	0.0127717
TC0200012161.hg.1	GALNT14	1.08	0.00140111	0.0151508
TC0100010609.hg.1	DNM3	1.08	0.000314496	0.00481267
TC0300007745.hg.1	ARL6IP5	1.08	6.25287e-08	4.5013e-06
TC0300009661.hg.1	B3GNT5	1.08	4.87833e-05	0.00105951
TC2200009272.hg.1	APOBEC3D	1.08333	1.98712e-05	0.000523229
TC1800008743.hg.1	CCDC68	1.08667	0.000684466	0.00881815
TC1300009712.hg.1	EFNB2	1.09	1.26953e-05	0.000364535
TC0800007382.hg.1	IDO1	1.09333	0.000536998	0.00731262
TC1500009002.hg.1	ACTC1	1.09333	0.000125331	0.00224766
TC0300006856.hg.1	RARB	1.09333	0.0006101	0.00814645
TC1400008058.hg.1	PPP4R4	1.09333	0.000489778	0.0068025
TC1100009967.hg.1	PRKCDBP	1.09333	1.17377e-05	0.000343373
TC0200015578.hg.1	IDH1	1.09333	2.55775e-05	0.000631546
TC1100008948.hg.1	GRIA4	1.09667	0.0022094	0.0213067
TC2000009250.hg.1	PLTP	1.09667	5.85063e-05	0.00122054
TC0900007752.hg.1	NTRK2	1.09667	0.00083442	0.0102029
TC0600012863.hg.1	REV3L	1.1	3.91261e-05	0.000887479
TC0500008941.hg.1	ARHGAP26	1.1	0.00207251	0.0205288
TC0700011785.hg.1	CDK6	1.1	2.86367e-05	0.000689321
TC1800007411.hg.1	NEDD4L	1.10333	4.21955e-06	0.000145352
TC2200009271.hg.1	APOBEC3C	1.10333	3.22186e-07	1.82295e-05
TC0600008343.hg.1	BEND6	1.10333	2.96347e-07	1.70187e-05
TC0400011483.hg.1	TACR3	1.10333	0.0013107	0.0144274
TC0700013323.hg.1	SUN1	1.10667	5.4449e-07	2.81107e-05
TC0900012154.hg.1	TMEFF1	1.10667	7.17922e-05	0.00143522
TC1900010494.hg.1	HSPB6	1.10667	2.4854e-06	9.5513e-05
TC0500011758.hg.1	CDO1	1.10667	5.35556e-05	0.00113871
TC1200006896.hg.1	GPRC5A; MIR614	1.10667	6.65377e-05	0.00134953
TC0600014361.hg.1	CNKSR3	1.10667	7.15848e-05	0.00143295
TC1700010363.hg.1	RP11-466A19.5; MYO1D	1.11	0.000724123	0.00916867
TC0100018454.hg.1	ARHGAP29	1.11333	1.2229e-06	5.29696e-05
TC2100007816.hg.1	CYYR1	1.11333	5.23549e-07	2.73054e-05
TC0800010918.hg.1	ZNF704	1.11333	0.00356211	0.0302767
TC1700012216.hg.1	LGALS9	1.11667	0.000156269	0.00268024
TC0400012769.hg.1	BST1	1.12	7.88029e-05	0.00154714
TC2000008227.hg.1	ADAM33	1.12	6.77715e-07	3.37742e-05
TC1700007360.hg.1	TMEM97	1.12333	0.000380797	0.00559283
TC0900012219.hg.1	CDKN2A	1.12333	1.04852e-05	0.000316339
TC0600013326.hg.1	PERP	1.12333	0.000126077	0.00225502
TC0X00008674.hg.1	AFF2	1.12333	8.42916e-05	0.00163398
TC2000006743.hg.1	ISM1	1.12333	0.000263293	0.00411536
TC0700010603.hg.1	TRIL	1.12333	0.00199817	0.0199846
TC0600010991.hg.1	MBOAT1	1.12667	3.51441e-06	0.000127696
TC0100008897.hg.1	WDR63	1.12667	0.000468885	0.00658991
TC0900008425.hg.1	ZNF483	1.12667	7.29253e-05	0.0014522
TC1600007931.hg.1	LPCAT2	1.13	4.52532e-07	2.41895e-05
TC0600008697.hg.1	NT5E	1.13	1.97993e-07	1.20953e-05
TC1800008358.hg.1	CDH2	1.13667	1.03501e-05	0.000313641
TC0200015264.hg.1	SDPR	1.14	0.000516324	0.00708773
TC1700010762.hg.1	VAT1	1.14	4.74682e-05	0.0010383
TC0X00010278.hg.1	NAP1L3	1.14	2.46021e-05	0.000614388
TC1500010128.hg.1	TBC1D2B	1.14333	2.32217e-06	9.03725e-05
TC0100013369.hg.1	STMN1; MIR3917	1.14333	3.95645e-06	0.000139175
TC0300013904.hg.1	NAALADL2	1.14667	2.32212e-06	9.03725e-05
TC0200015976.hg.1	SP110	1.14667	3.43457e-06	0.000125092
TC0700012917.hg.1	TPK1	1.15	0.000122546	0.00221325
TC1000012577.hg.1	LIPA	1.15	7.25043e-06	0.00023405
TC2000008318.hg.1	FERMT1	1.15	3.54993e-05	0.000822242
TC1700010358.hg.1	MYO1D	1.15333	6.87875e-08	4.83829e-06
TC0300013645.hg.1	APOD	1.15333	8.25613e-07	3.87139e-05
TC0800011601.hg.1	SAMD12	1.15667	8.1667e-06	0.000257132
TC0300011200.hg.1	TKT	1.16	1.00317e-06	4.47308e-05
TC0300009229.hg.1	RAP2B	1.16	2.14499e-05	0.000550001
TC0500007077.hg.1	NPR3	1.16333	4.00678e-06	0.000140589
TC0600008350.hg.1	BAG2	1.16333	1.69813e-06	6.98072e-05
TC0100014769.hg.1	MCOLN3	1.16333	4.25217e-05	0.000947516
TC0500010766.hg.1	PLPP1; RNF138P1	1.16667	2.83988e-06	0.000107254
TC0300009302.hg.1	PQLC2L	1.16667	7.10347e-05	0.00142566
TC1100012957.hg.1	TRIM22	1.17	1.09127e-06	4.80829e-05
TC0200015128.hg.1	PDE1A	1.17333	4.56741e-05	0.00100913
TC0900009825.hg.1	DDX58	1.17667	7.64843e-07	3.67637e-05
TC0900010543.hg.1	TLE1	1.17667	5.93387e-05	0.00123455
TC0200015876.hg.1	SERPINE2	1.17667	3.8258e-08	2.94786e-06
TC0X00009057.hg.1	MID1	1.18	1.30792e-07	8.46198e-06
TC0600011474.hg.1	TNXA	1.18333	8.46523e-05	0.0016389
TC1000010589.hg.1	VSTM4	1.18667	3.4998e-07	1.95854e-05
TC0100018451.hg.1	GBP2	1.18667	2.39635e-05	0.000601621
TC0200013298.hg.1	ST3GAL5	1.18667	0.0056189	0.0419987
TC0100015716.hg.1	MTMR11	1.18667	0.000522855	0.0071454
TC0100009183.hg.1	PALMD	1.18667	0.000362517	0.00537584
TC0X00010512.hg.1	CHRDL1	1.19333	3.44716e-05	0.000804514
TC1200011474.hg.1	ATP2B1	1.19667	2.28716e-06	8.94642e-05
TC0800010685.hg.1	MYBL1	1.19667	4.2494e-06	0.000145441
TC0200008236.hg.1	TCF7L1	1.19667	9.91384e-05	0.00185608
TC0100016794.hg.1	B3GALT2	1.20667	5.13879e-06	0.000174326
TC0600014191.hg.1	SAMD5	1.21	9.57054e-05	0.00180281
TC0600009862.hg.1	AKAP12	1.21	2.05447e-05	0.000531636
TC0600011945.hg.1	RCAN2	1.21	2.35699e-06	9.12644e-05
TC0400011685.hg.1	PRSS12	1.21333	2.08748e-07	1.26515e-05
TC1000007760.hg.1	C10orf107	1.21333	9.60571e-07	4.35764e-05
TC0300010632.hg.1	OSBPL10	1.21667	1.00452e-05	0.000305004
TC1300009249.hg.1	KLF12	1.21667	5.64989e-06	0.000188741
TC0900007113.hg.1	RECK	1.22	5.07352e-08	3.74011e-06
TC0700013347.hg.1	AQP1	1.22	9.07955e-05	0.00173375
TSUnmapped00000243.hg.1	MANSC1	1.22667	4.52763e-07	2.41895e-05
TC0600012885.hg.1	LAMA4	1.22667	3.6722e-06	0.0001328
TC0900007680.hg.1	TLE4	1.23333	1.22731e-07	8.04226e-06
TC0600007231.hg.1	LRRC16A	1.24333	1.40422e-07	8.97141e-06
TC1100013222.hg.1	CARD16	1.24333	9.61407e-05	0.00180657
TC0900012155.hg.1	MSANTD3-TMEFF1	1.25333	2.93975e-05	0.000700872
TC1500007633.hg.1	SMAD3	1.25667	6.74936e-07	3.37742e-05
TC0900011613.hg.1	FAM102A	1.25667	7.35744e-07	3.59282e-05
TC0100009442.hg.1	WNT2B	1.25667	8.58789e-05	0.00165558
TC1200007182.hg.1	FAR2	1.26	8.05081e-05	0.00157457
TC0700008873.hg.1	CAV1	1.26	2.68112e-09	3.63811e-07
TC2200007313.hg.1	TRIOBP; NOL12	1.26	6.16458e-09	7.27108e-07
TC0400011643.hg.1	CAMK2D	1.26	8.65625e-08	5.8991e-06
TC0100018265.hg.1	GSTM5	1.26333	0.000138244	0.00242812
TC1100013221.hg.1	CASP1	1.26333	0.0001355	0.0023875
TC0100015819.hg.1	S100A10	1.26667	4.36733e-09	5.48902e-07
TC1100008518.hg.1	ACER3	1.26667	4.23731e-06	0.000145352
TC0700008849.hg.1	FOXP2	1.27	5.04818e-07	2.65088e-05
TC0700010504.hg.1	OSBPL3	1.27333	5.31318e-08	3.89804e-06
TC0100013182.hg.1	CAMK2N1	1.27333	1.38997e-08	1.31057e-06
TC0400008455.hg.1	ANK2	1.27333	0.00131005	0.0144274
TC1200012143.hg.1	CIT; MIR1178	1.27667	0.000778111	0.00970006
TC1200008597.hg.1	GAS2L3	1.27667	8.11627e-07	3.84105e-05
TC1200011773.hg.1	APPL2	1.27667	3.43179e-06	0.000125092
TC1200010655.hg.1	LIMA1	1.28	5.51755e-07	2.83902e-05
TC1800009244.hg.1	HMSD	1.28	1.81468e-06	7.38069e-05
TC1000010673.hg.1	PCDH15	1.28333	3.3571e-05	0.000788296
TC1000011596.hg.1	DNMBP	1.28667	1.17923e-07	7.76031e-06
TC1100011083.hg.1	AHNAK	1.28667	1.40873e-06	6.05059e-05
TC1800006882.hg.1	CABLES1	1.29	0.000121517	0.00220245
TC0400008725.hg.1	PCDH10	1.29333	3.19343e-06	0.000118276
TC0300007748.hg.1	MITF	1.29333	6.63987e-06	0.000216161
TC1700012110.hg.1	SECTM1	1.3	3.65971e-05	0.000845118
TC1200011838.hg.1	CMKLR1	1.30333	0.000364497	0.00539626
TC0500007044.hg.1	CDH6	1.31	1.67537e-05	0.000453071
TC0400008380.hg.1	CCDC109B	1.31333	7.7189e-06	0.000245577
TC0500007368.hg.1	ITGA2	1.32	3.91234e-06	0.000138544
TC1100012308.hg.1	CRYAB	1.32	9.67978e-08	6.5385e-06
TC2200009257.hg.1	TCN2	1.32	3.84024e-06	0.000136305
TC0700012709.hg.1	FAM180A	1.32333	9.33275e-09	9.66911e-07
TC1200011470.hg.1	DUSP6	1.33333	8.418e-05	0.00163388
TC1200012668.hg.1	TRHDE	1.33333	7.55865e-08	5.26817e-06
TC0100013623.hg.1	SYNC	1.33667	1.93645e-08	1.71308e-06
TC0100010543.hg.1	ATP1B1	1.33667	6.84914e-07	3.39872e-05
TC2000009023.hg.1	SAMHD1	1.34	1.56929e-06	6.59249e-05
TC0300011081.hg.1	UBA7; MIR5193	1.34	8.86225e-06	0.000275636
TC0100018262.hg.1	GSTM2	1.34667	8.94591e-06	0.000277113
TC1500008442.hg.1	NR2F2	1.35	6.20152e-07	3.13829e-05
TC1500007619.hg.1	SMAD6	1.35	1.07952e-05	0.000322036
TC0X00008228.hg.1	DOCK11	1.35667	3.02869e-09	4.00345e-07
TC0X00008712.hg.1	MAMLD1	1.35667	3.20987e-05	0.000758369
TC1100006759.hg.1	OLFML1	1.35667	2.17939e-06	8.59061e-05
TC1200007626.hg.1	METTL7A	1.35667	4.36045e-05	0.000967591
TC1100011886.hg.1	RAB38	1.36	2.73049e-05	0.000666683
TC0600014139.hg.1	PRIM2	1.36	3.31322e-06	0.000121829
TC0300009122.hg.1	CPA3	1.36	0.000643728	0.00843746
TC0900010470.hg.1	PRUNE2	1.36333	2.65273e-07	1.55249e-05
TC1000008875.hg.1	ADD3	1.37333	3.86568e-08	2.9637e-06
TC0200016403.hg.1	LPIN1; MIR548S	1.37333	2.14728e-06	8.52983e-05
TC1200011435.hg.1	RASSF9	1.37667	0.000113908	0.00208674
TC1900010081.hg.1	ZNF506	1.37667	0.000231654	0.00369619
TC0200014792.hg.1	COBLL1	1.38	3.77726e-06	0.000135323
TC1200012610.hg.1	SSPN	1.38667	1.54743e-07	9.72431e-06
TC1000011964.hg.1	RAB11FIP2	1.38667	8.78133e-09	9.22244e-07
TC0500012567.hg.1	FAXDC2	1.39	4.62815e-07	2.44996e-05
TC1200009964.hg.1	MANSC1	1.39333	3.25213e-07	1.83142e-05
TC0300011259.hg.1	ARHGEF3	1.39333	3.17029e-05	0.000751333
TC1600010978.hg.1	PKD1L2	1.39667	6.19482e-06	0.000204621
TC0700007034.hg.1	CREB5	1.4	7.71962e-06	0.000245577
TC0900009685.hg.1	HACD4	1.40333	1.12512e-07	7.43617e-06
TC1000011127.hg.1	KCNMA1; swamu	1.41	7.68251e-06	0.000245415
TC1700008769.hg.1	KCNJ2	1.42	7.96038e-05	0.00156086
TC0700007596.hg.1	EGFR	1.42333	4.48196e-09	5.58728e-07
TC0100010939.hg.1	PLA2G4A	1.42333	4.40399e-07	2.38025e-05
TC0200007399.hg.1	PLEKHH2	1.42333	7.57342e-05	0.00149647
TC0100012543.hg.1	FAM213B	1.42333	0.00042408	0.00606019
TC0700011665.hg.1	SEMA3A	1.43333	3.89681e-05	0.000885204
TC0100008797.hg.1	AK5	1.43667	6.39681e-07	3.22647e-05
TC1700010648.hg.1	KRTAP1-5	1.46	6.6783e-05	0.00135272
TC0900010794.hg.1	OGN	1.46333	0.000921774	0.010948
TC0900007807.hg.1	DAPK1	1.46667	2.34634e-07	1.39135e-05
TC1200011519.hg.1	EEA1	1.47	6.92707e-05	0.0013939
TC0300006622.hg.1	PPARG	1.47667	8.96304e-07	4.12714e-05
TC1000012471.hg.1	ADIRF; AGAP11; BMS1P3	1.48667	1.06143e-05	0.000317258
TC0200015893.hg.1	DOCK10	1.49	6.32234e-08	4.53004e-06
TC1200010252.hg.1	TMTC1	1.49	2.57387e-08	2.17708e-06
TC1800008070.hg.1	PIEZO2	1.50333	8.39253e-08	5.77398e-06
TC1400006859.hg.1	NPAS3	1.50667	1.27123e-07	8.29461e-06
TC0700011977.hg.1	GAL3ST4	1.50667	2.24483e-06	8.8033e-05
TC1100009068.hg.1	NCAM1	1.52	6.10717e-06	0.000202692
TC1000008396.hg.1	IFIT2	1.52	7.49663e-09	8.32962e-07
TC1100012722.hg.1	CDON	1.52667	5.72591e-07	2.93637e-05
TC1800009112.hg.1	MBP	1.53	2.77363e-05	0.000673996
TC1200011420.hg.1	SLC6A15	1.54	8.24947e-07	3.87139e-05
TC0400012288.hg.1	FSTL5	1.54667	5.75669e-08	4.20331e-06
TC2000007465.hg.1	WISP2	1.54667	1.43289e-08	1.3386e-06
TC0500012631.hg.1	EBF1	1.55333	1.52829e-08	1.41168e-06
TC1700010314.hg.1	EVI2A; EVI2B	1.55333	2.48203e-06	9.5513e-05
TC0400009129.hg.1	RXFP1	1.56	9.93538e-07	4.46754e-05
TC0600007748.hg.1	HMGA1	1.56333	1.72047e-08	1.5518e-06
TC0100009181.hg.1	PLPPR4	1.56333	1.21396e-05	0.000352077
TC1800007186.hg.1	SETBP1	1.56667	1.14329e-09	1.79639e-07
TC1000012427.hg.1	AKR1C1	1.57333	2.34836e-08	2.01164e-06
TC0100008921.hg.1	CLCA2	1.57333	6.2857e-05	0.00128852
TC0500011194.hg.1	F2RL2	1.57667	1.48541e-05	0.000412616
TC0200007155.hg.1	EHD3	1.58333	3.7118e-06	0.000133916
TC0300012720.hg.1	PLSCR4	1.58667	6.20534e-06	0.000204621
TC0900009569.hg.1	NFIB	1.59333	3.20186e-08	2.59764e-06
TC1100010535.hg.1	PAMR1	1.6	7.92073e-06	0.000250933
TC0X00006758.hg.1	CNKSR2	1.60333	5.98995e-08	4.33237e-06
TC0X00010532.hg.1	AMOT; MIR4329	1.60667	4.22804e-06	0.000145352
TC0100008341.hg.1	PODN	1.61	9.85043e-09	1.01369e-06
TC0100011262.hg.1	PRELP	1.61333	4.98891e-09	6.07118e-07
TC0500011648.hg.1	EFNA5	1.61667	3.45474e-08	2.77345e-06
TC0600013231.hg.1	SGK1	1.62	2.39086e-08	2.03666e-06
TC0200009060.hg.1	STEAP3	1.62667	5.57048e-10	1.08119e-07
TC0800008324.hg.1	MATN2	1.62667	0.00102202	0.0117738
TC0400007933.hg.1	ANXA3	1.63	1.16718e-06	5.06991e-05
TC0100014349.hg.1	JUN	1.63333	4.98537e-09	6.07118e-07
TC0400011600.hg.1	PITX2	1.63333	2.10442e-07	1.27039e-05
TC0600008509.hg.1	KCNQ5	1.63667	1.94397e-08	1.71308e-06
TC0500008785.hg.1	EGR1	1.64	4.63361e-07	2.44996e-05
TC0600014247.hg.1	FAM65B	1.64333	8.39734e-08	5.77398e-06
TC0200015678.hg.1	IGFBP5	1.65667	1.66892e-05	0.000452125
TC0700013578.hg.1	SEMA3A	1.66	1.63009e-06	6.77367e-05
TC0300013025.hg.1	BCHE	1.66	0.000153154	0.0026327
TC1800007850.hg.1	COLEC12	1.66	2.46716e-09	3.40811e-07
TC0200007609.hg.1	SPTBN1	1.67	7.07552e-09	8.03643e-07
TC1800008287.hg.1	ANKRD29	1.67667	1.33599e-08	1.28838e-06
TC0X00010837.hg.1	MBNL3	1.67667	6.94322e-07	3.41536e-05
TC0100017083.hg.1	RAB7B	1.68333	1.73693e-07	1.07391e-05
TC1800007595.hg.1	CCDC102B	1.7	1.06571e-07	7.10475e-06
TC0800008338.hg.1	KCNS2	1.70333	4.64394e-08	3.45667e-06
TC0400010141.hg.1	LDB2	1.71	3.27622e-05	0.000771211
TC0200007243.hg.1	VIT	1.72667	1.38521e-07	8.88701e-06
TC1800006897.hg.1	LAMA3	1.72667	4.04943e-07	2.22964e-05
TC0100009333.hg.1	GPSM2	1.74333	1.39319e-08	1.31057e-06
TC1600011358.hg.1	C16orf45	1.74333	2.6832e-07	1.56435e-05
TC2100007208.hg.1	MX1	1.74667	5.37163e-05	0.00113922
TC1100007095.hg.1	LUZP2	1.75333	1.80867e-06	7.37583e-05
TC0X00011305.hg.1	NHSL2	1.75667	1.84836e-05	0.000492898
TC0400008557.hg.1	USP53	1.75667	9.62124e-08	6.52771e-06
TC0600008981.hg.1	AIM1	1.76	5.29986e-09	6.39881e-07
TC1600009162.hg.1	HCFC1R1	1.76	6.68029e-06	0.000217016
TC0800008474.hg.1	BAALC	1.77	4.40862e-07	2.38025e-05
TC0700006735.hg.1	SCIN	1.77667	2.00043e-07	1.2172e-05
TC1100010531.hg.1	SLC1A2	1.78333	1.00772e-08	1.02329e-06
TC1200008275.hg.1	SYT1	1.79667	3.62609e-08	2.88084e-06
TC0300013095.hg.1	SLC7A14	1.8	8.08612e-07	3.83863e-05
TC1400010647.hg.1	BDKRB2	1.81667	2.92042e-08	2.39465e-06
TC1200008269.hg.1	NAV3	1.82	2.77097e-07	1.60334e-05
TC1000008397.hg.1	IFIT3	1.83333	1.25032e-10	2.90479e-08
TC1400007548.hg.1	GALNT16	1.84	1.65859e-06	6.87347e-05
TC1400008780.hg.1	NOVA1	1.85	5.98553e-09	7.11461e-07
TC0400012458.hg.1	HPGD	1.87	0.000651325	0.00850683
TC0200015194.hg.1	TFPI	1.88	4.78807e-11	1.28802e-08
TC1200012775.hg.1	ST8SIA1	1.88667	9.96397e-09	1.01854e-06
TC0300012073.hg.1	LSAMP	1.89333	4.1817e-06	0.000145352
TC2000007466.hg.1	KCNK15	1.90333	7.95679e-09	8.59187e-07
TC0900011120.hg.1	KLF4	1.90333	1.27904e-07	8.3102e-06
TC0600009392.hg.1	RSPO3	1.91667	1.77249e-06	7.24754e-05
TC1700011575.hg.1	ABCA9	1.92	2.85733e-07	1.64709e-05
TC0X00011277.hg.1	CA5B	1.92667	4.64198e-10	9.2438e-08
TC2000008445.hg.1	FLRT3	1.93	1.11912e-06	4.90285e-05
TC0400011535.hg.1	DKK2	1.93333	2.84617e-08	2.35899e-06
TC0500007761.hg.1	TMEM171	1.93667	4.18064e-08	3.15781e-06
TC1400007404.hg.1	RHOJ	1.97	2.26793e-07	1.35312e-05
TC1200011591.hg.1	NTN4	1.99	2.54795e-10	5.50264e-08
TC1000012428.hg.1	AKR1C3	2.00333	1.75038e-09	2.532e-07
TC0100014276.hg.1	DHCR24	2.03	2.27606e-08	1.96065e-06
TC0300013823.hg.1	CLEC3B	2.03333	3.19387e-07	1.81381e-05
TC0800008044.hg.1	STMN2	2.04	8.62891e-10	1.52081e-07
TC0200011878.hg.1	OSR1	2.05333	3.9574e-06	0.000139175
TC1200011002.hg.1	LRIG3	2.06333	1.87544e-10	4.10812e-08
TC0300009301.hg.1	PTX3	2.07333	2.07439e-06	8.32656e-05
TC0300013849.hg.1	ROBO2	2.07667	1.56936e-07	9.8219e-06
TC1100012155.hg.1	PDGFD	2.07667	3.53443e-07	1.97072e-05
TC0400009543.hg.1	TLR3	2.10333	4.76056e-08	3.52635e-06
TC0X00008526.hg.1	FHL1	2.13	1.70208e-11	5.43722e-09
TC0100008517.hg.1	NFIA	2.13	3.88882e-09	5.01083e-07
TC0100008594.hg.1	ROR1	2.13333	3.4294e-11	1.03107e-08
TC1400009128.hg.1	CDKL1	2.13667	1.14812e-09	1.79639e-07
TC1000012516.hg.1	AKR1C2	2.14333	1.74672e-10	3.9387e-08
TC0300010952.hg.1	LRRC2	2.15	9.93244e-11	2.45642e-08
TC1600009252.hg.1	PPL	2.16	7.23287e-07	3.54327e-05
TC0800007888.hg.1	C8orf34	2.16333	1.47077e-09	2.16845e-07
TC0100016427.hg.1	TNFSF18	2.16667	6.54634e-10	1.19497e-07
TC1200008224.hg.1	GLIPR1	2.16667	3.95e-08	3.01328e-06
TC0100014910.hg.1	TGFBR3	2.18333	3.04856e-12	1.35082e-09
TC0300009474.hg.1	CLDN11	2.19667	8.77578e-13	5.60677e-10
TC0700008190.hg.1	CD36	2.21333	3.78324e-08	2.94786e-06
TC0300012686.hg.1	SLC9A9	2.22667	1.11439e-09	1.79639e-07
TC0X00007935.hg.1	TMEM35	2.22667	1.56784e-08	1.43097e-06
TC0500010265.hg.1	CDH18	2.29	7.87144e-09	8.55999e-07
TC1400010390.hg.1	AHNAK2	2.30667	1.55058e-08	1.42369e-06
TC0300012818.hg.1	IGSF10	2.31333	1.2663e-05	0.000364289
TC0400008450.hg.1	ANK2	2.35667	2.32053e-11	7.11633e-09
TC1200007693.hg.1	IGFBP6	2.39	2.1879e-08	1.90613e-06
TC0500009108.hg.1	GPX3	2.39333	8.9352e-10	1.5223e-07
TC0800010558.hg.1	TOX	2.40333	1.18557e-10	2.79674e-08
TC2000009388.hg.1	PTGIS	2.42	1.17887e-08	1.1662e-06
TC0800008679.hg.1	COL14A1	2.44	1.43722e-06	6.11912e-05
TC1000011114.hg.1	KCNMA1	2.46	3.17148e-12	1.35082e-09
TC0800006873.hg.1	PDGFRL	2.46	7.55041e-12	2.82099e-09
TC0500010553.hg.1	FYB	2.57333	4.28732e-08	3.22251e-06
TC1400009214.hg.1	BMP4	2.57667	3.9235e-05	0.000888635
TC1200010050.hg.1	LMO3	2.64333	1.18448e-09	1.83455e-07
TC1300007870.hg.1	ITGBL1	2.76667	7.72703e-12	2.82099e-09
TC0700011675.hg.1	SEMA3D	2.77	9.20591e-07	4.22628e-05
TC0700013579.hg.1	SEMA3A	2.8	6.71388e-09	7.74034e-07
TC0900006655.hg.1	LURAP1L	2.88	6.55526e-14	6.28215e-11
TC1000007641.hg.1	DKK1	2.91333	3.02885e-10	6.27602e-08
TC1300006979.hg.1	RGCC	2.95	6.71454e-12	2.63992e-09
TC0400007542.hg.1	KIT	3.01333	3.62343e-09	4.70843e-07
TC1000008400.hg.1	IFIT1	3.04333	2.13763e-08	1.87298e-06
TC2000006736.hg.1	SPTLC3	3.22667	7.06052e-09	8.03643e-07
TC0800008667.hg.1	NOV	3.24	3.80534e-08	2.94786e-06
TC0100013561.hg.1	FABP3	3.25667	9.88109e-06	0.000300616
TC0800008349.hg.1	OSR2	3.38667	7.51089e-14	6.57118e-11
TC1300008609.hg.1	DCLK1	3.41	9.76399e-13	5.88967e-10
TC0100015598.hg.1	TXNIP	3.63	3.33555e-14	3.93425e-11
TC0900006748.hg.1	ADAMTSL1	3.78333	7.71396e-14	6.57118e-11
TC1800007360.hg.1	RAB27B	3.80333	2.06005e-12	9.91583e-10
TC0400011408.hg.1	ADH1B	6.85	4.44499e-15	6.81568e-12
